# Supplementary material for: Genomic landscape and tumor mutational features of resected preinvasive to invasive lung adenocarcinoma
Source: Front Oncol. 2024 May 13;14:1389618. doi: 10.3389/fonc.2024.1389618 (PMC11128541; doi:10.3389/fonc.2024.1389618)
Supplement: Supplementary file 3 [file Table_1.xlsx]

## Sheet: Table S1
Table S1. Targeted gene list.
689-gene panel
ABCB1	CCND2	DSCAM	FGF12	HNF1A	MAP3K14	NHEJ1	POT1	RXRA	TAP1
ABCG2	CCND3	DUSP4	FGF14	HOXB13	MAP3K4	NKX2-1	POU5F1	RYBP	TAP2
ABL1	CCNE1	DUT	FGF19	HRAS	MAP4K3	NKX3-1	PPARG	RYR2	TBL1XR1
ABRAXAS1	CD274	DYNC2H1	FGF2	HSD17B4	MAPK1	NLRP1	PPM1D	RYR3	TBX3
ACSL3	CD276	E2F3	FGF3	HSD3B1	MAPK3	NOTCH1	PPP2R1A	SCG5	TCF3
ACVR1	CD74	EDC4	FGF4	HSP90AA1	MAPKAP1	NOTCH2	PPP2R2A	SDC4	TCF4
ACVR2A	CD79B	EGFR	FGF6	HSPA4	MAX	NOTCH3	PPP4R2	SDHA	TCF7L2
ACYP2	CDC27	EIF1AX	FGFR1	ICOSLG	MB21D2	NOTCH4	PPP6C	SDHAF2	TEK
ADGRA2	CDC42	EIF4A2	FGFR2	ID3	MC1R	NPM1	PRDM1	SDHB	TERT
AFF4	CDC73	ELAC2	FGFR3	IDH1	MCL1	NQO1	PRDM14	SDHC	TET1
AJUBA	CDH1	ELF3	FGFR4	IDH2	MDC1	NR4A3	PREX2	SDHD	TET2
AKT1	CDH9	ELOC	FH	IFNGR1	MDH2	NRAS	PRKAR1A	SEMA3C	TFE3
AKT2	CDK12	EME1	FLCN	IGF1	MDM2	NRG1	PRKCI	SESN1	TGFBR1
AKT3	CDK4	EME2	FLI1	IGF1R	MDM4	NSD1	PRKD1	SESN2	TGFBR2
ALK	CDK6	EML4	FLNA	IGF2	MECOM	NSD2	PRKDC	SESN3	TIPARP
AMER1	CDK8	EMSY	FLT1	IGF2R	MED12	NSD3	PRKN	SETD2	TMEM127
APC	CDKN1A	EP300	FLT3	IKBKE	MEF2B	NT5C2	PRPF40B	SF3B1	TMPRSS2
APOB	CDKN1B	EPCAM	FLT4	IKZF1	MEN1	NTHL1	PRSS1	SGK1	TNFAIP3
AR	CDKN1C	EPHA2	FOXA1	IL10	MERTK	NTRK1	PTCH1	SH2B3	TNFRSF14
ARAF	CDKN2A	EPHA3	FOXL2	IL7R	MET	NTRK2	PTCH2	SH2D1A	TNFSF11
ARID1A	CDKN2B	EPHA4	FOXO1	INHA	MGA	NTRK3	PTEN	SHOC2	TOP1
ARID1B	CDKN2C	EPHB1	FOXP1	INHBA	MGMT	NUDT18	PTGIS	SHPRH	TOP3A
ARID2	CDRT4	EPPK1	FRAS1	INPP4A	MITF	NUF2	PTP4A1	SHQ1	TOPBP1
ASXL1	CDX2	ERBB2	FUBP1	INPP4B	MKNK1	NUTM1	PTPN11	SIPA1	TP53
ATAD2	CEBPA	ERBB3	FYN	INSR	MLH1	NYAP2	PTPRD	SLC28A3	TP53BP1
ATF1	CETN2	ERBB4	G6PC	IRF2	MLH3	PAK1	PTPRO	SLC34A2	TP63
ATM	CFTR	ERCC1	GAB2	IRF4	MMS19	PAK5	PTPRS	SLC45A3	TPM3
ATR	CHD1	ERCC2	GABRA6	IRS2	MPL	PALB2	PTPRT	SLC7A8	TRAF2
ATRX	CHEK1	ERCC3	GALNT12	JAK1	MRE11	PARP1	QKI	SLCO1B1	TRAF7
AURKA	CHEK2	ERCC4	GATA1	JAK2	MS4A1	PARP2	RAB35	SLX1A	TRRAP
AURKB	CIC	ERCC5	GATA2	JAK3	MSH2	PARP3	RAC1	SLX4	TSC1
AXIN1	CLK2	ERCC6	GATA3	JMJD1C	MSH3	PARP4	RAC2	SMAD2	TSC2
AXIN2	COL11A1	ERF	GATA4	JUN	MSH4	PAX5	RAD21	SMAD3	TSHR
AXL	COL22A1	ERG	GATA6	KDM5C	MSH5	PAX8	RAD50	SMAD4	TUBB3
B2M	COP1	ERRFI1	GEN1	KDM6A	MSH6	PBRM1	RAD51	SMARCA1	TYMS
BABAM2	CREB1	ESR1	GGH	KDR	MSI1	PBX1	RAD51B	SMARCA4	U2AF1
BACH1	CREBBP	ETV1	GID4	KEAP1	MSI2	PCDH9	RAD51C	SMARCB1	UGT1A1
BAP1	CRKL	ETV4	GLI1	KIAA1549	MST1	PDCD1	RAD51D	SMARCD1	UMPS
BARD1	CSDE1	ETV5	GNA11	KIF1B	MST1R	PDCD1LG2	RAD52	SMO	UNC5D
BCL2	CSF1R	ETV6	GNAQ	KIF5B	MTAP	PDGFRA	RAD54B	SMYD3	UPF1
BCL2A1	CSMD3	EWSR1	GNAS	KIT	MTDH	PDGFRB	RAD54L	SNCAIP	USP6
BCL2L1	CTCF	EXO1	GPS2	KLF6	MTHFR	PDK1	RAF1	SOCS1	VEGFA
BCL6	CTLA4	EXOC2	GRB7	KLHL6	MTOR	PGR	RARA	SOD2	VHL
BCOR	CTNNA1	EXT1	GREM1	KLLN	MTRR	PHF6	RASA1	SOS1	VTCN1
BCR	CTNNB1	EXT2	GRIN2A	KMT2A	MUC16	PHOX2B	RB1	SOX10	WEE1
BIRC2	CTNND2	EZH1	GRM3	KMT2B	MUC6	PIK3CA	RBBP8	SOX17	WRN
BIRC3	CUL3	EZH2	GSK3B	KMT2C	MUS81	PIK3CB	RBM10	SOX2	WT1
BLM	CUL4A	EZR	GSTP1	KMT2D	MUTYH	PIK3CG	RECQL	SOX4	WWTR1
BMPR1A	CUL4B	FAM135B	H1-2	KMT5A	MYB	PIK3R1	RECQL4	SOX9	XIAP
BRAF	CXCR4	FAN1	H2AX	KNSTRN	MYC	PIK3R2	REEP5	SPEN	XPA
BRCA1	CYLD	FANCA	H2BC5	KRAS	MYCL	PIK3R3	REL	SPINK1	XPC
BRCA2	CYP11B1	FANCB	H3-3A	LAMA2	MYCN	PIM1	RET	SPOP	XPO1
BRCC3	CYP17A1	FANCC	H3-3B	LATS1	MYD88	PLAG1	RFC4	SPOPL	XRCC1
BRD4	CYP19A1	FANCD2	H3-4	LATS2	MYOD1	PLCG2	RHEB	SPRED1	XRCC2
BRF1	CYP2C8	FANCE	H3C1	LHCGR	MYSM1	PLK1	RHOA	SRC	XRCC3
BRIP1	CYP2D6	FANCF	H3C10	LIFR	NABP2	PLK2	RICTOR	SRSF2	YAP1
BTK	DAXX	FANCG	H3C11	LIG4	NBN	PLXNA1	RIT1	STAG1	YES1
C8orf34	DCUN1D1	FANCI	H3C13	LRP1B	NCOA2	PMAIP1	RNF43	STAG2	YWHAZ
CARD11	DDB2	FANCL	H3C14	LRRK1	NCOA3	PMS1	ROS1	STAT3	ZBTB16
CARM1	DDR1	FANCM	H3C2	LRRK2	NCOA4	PMS2	RPS6KA3	STAT5A	ZFHX3
CASP8	DDR2	FAT1	H3C3	LTK	NCOR1	PNPLA3	RPS6KA4	STAT5B	ZFHX4
CASR	DICER1	FAT2	H3C4	LYN	NCOR2	PNRC1	RPS6KB2	STK11	ZMYM3
CBL	DIS3	FAT3	H3C6	LZTR1	NEGR1	POLD1	RRAGC	STK19	ZNF2
CBLB	DMC1	FAT4	H3C7	MALT1	NEIL2	POLE	RRAS	STK40	ZNF217
CBR3	DNMT3A	FBXW7	H3C8	MAP2K1	NF1	POLG	RRAS2	SUFU	ZNF703
CBX4	DNTT	FCGR2B	HDAC1	MAP2K2	NF2	POLH	RSPO2	SUZ12	ZNF770
CCDC6	DOCK2	FCGR3A	HGF	MAP2K4	NFE2L2	POLM	RTEL1	SYK	ZNRF3
CCNA2	DOT1L	FGD4	HLA-A	MAP3K1	NFKB1	POLN	RUFY4	TAF15	ZRSR2
CCND1	DPYD	FGF10	HLA-B	MAP3K13	NFKBIA	POLQ	RUNX1	TAF1L

## Sheet: Table S2
Table S2. Clinical characters and sample information of 90 patients.
Patient ID	Age	Sex	Pathological diagnosis	Lesion	Pathology subtype	Stage
P1	71	Male	Lung Adenocarcinoma	Primary	IAC	Stage I
P2	55	Female	Lung Adenocarcinoma	Primary	IAC	Stage I
P3	71	Male	Lung Adenocarcinoma	Primary	MIA	Stage I
P4	32	Female	Lung Adenocarcinoma	Primary	MIA	Stage I
P5	54	Male	Lung Adenocarcinoma	Primary	MIA	Stage I
P6	64	Male	Lung Adenocarcinoma	Primary		Stage II
P7	39	Female	Lung Adenocarcinoma	Primary	AIS	Stage 0
P8	41	Female	Lung Adenocarcinoma	Primary	AIS	Stage 0
P9	83	Female	Lung Adenocarcinoma	Primary	IAC	Stage I
P10	68	Male	Lung Adenocarcinoma	Primary	IAC	Stage I
P11	71	Female	Lung Adenocarcinoma	Primary	IAC	Stage I
P12	79	Male	Lung Adenocarcinoma	Primary	IAC	Stage I
P13	80	Male	Lung Adenocarcinoma	Primary	IAC	Stage I
P14	37	Female	Lung Adenocarcinoma	Primary	IAC	Stage I
P15	53	Male	Lung Adenocarcinoma	Primary	IAC	Stage I
P16	48	Male	Lung Adenocarcinoma	Primary	IAC	Stage I
P17	46	Female	Lung Adenocarcinoma	Primary	IAC	Stage I
P18	50	Male	Lung Adenocarcinoma	Primary	IAC	Stage I
P19	62	Male	Lung Adenocarcinoma	Primary	IAC	Stage I
P20	66	Male	Lung Adenocarcinoma	Primary	IAC	Stage I
P21	41	Female	Lung Adenocarcinoma	Primary	AIS	Stage 0
P22	31	Female	Lung Adenocarcinoma	Primary	MIA	Stage I
P23	51	Female	Lung Adenocarcinoma	Primary	AIS	Stage 0
P24	73	Female	Lung Adenocarcinoma	Primary	IAC	Stage I
P25	67	Male	Lung Adenocarcinoma	Primary	AIS	Stage 0
P26	60	Female	Lung Adenocarcinoma	Primary	AIS	Stage 0
P27	60	Female	Lung Adenocarcinoma	Primary	MIA	Stage I
P28	46	Female	Lung Adenocarcinoma	Primary	IAC	Stage I
P29	68	Female	Lung Adenocarcinoma	Primary	MIA	Stage I
P30	50	Female	Lung Adenocarcinoma	Primary	IAC	Stage I
P31	64	Female	Lung Adenocarcinoma	Primary	IAC	Stage I
P32	78	Female	Lung Adenocarcinoma	Primary	MIA	Stage I
P33	69	Female	Lung Adenocarcinoma	Primary	MIA	Stage I
P34	72	Female	Lung Adenocarcinoma	Primary	IAC	Stage I
P35	41	Male	Lung Adenocarcinoma	Primary	AIS	Stage 0
P36	50	Male	Lung Adenocarcinoma	Primary	MIA	Stage I
P37	54	Female	Lung Adenocarcinoma	Primary	MIA	Stage I
P38	79	Female	Lung Adenocarcinoma	Primary	IAC	Stage II
P39	68	Male	Lung Adenocarcinoma	Primary	IAC	Stage I
P40	79	Female	Lung Adenocarcinoma	Primary	IAC	Stage I
P41	82	Female	Lung Adenocarcinoma	Primary	IAC	Stage I
P42	59	Male	Lung Adenocarcinoma	Primary	MIA	Stage I
P43	74	Male	Lung Adenocarcinoma	Primary	IAC	Stage I
P44	54	Female	Lung Adenocarcinoma	Primary	IAC	Stage I
P45	49	Female	Lung Adenocarcinoma	Primary	IAC	Stage I
P46	50	Female	Lung Adenocarcinoma	Primary	AIS	Stage 0
P47	60	Female	Lung Adenocarcinoma	Primary	MIA	Stage I
P48	55	Male	Lung Adenocarcinoma	Primary	IAC	Stage I
P49	68	Male	Lung Adenocarcinoma	Primary	IAC	Stage I
P50	51	Female	Lung Adenocarcinoma	Primary	AIS	Stage 0
P51	77	Male	Lung Adenocarcinoma	Primary	IAC	Stage II
P52	61	Male	Lung Adenocarcinoma	Primary	IAC	Stage I
P53	48	Female	Lung Adenocarcinoma	Primary	MIA	Stage I
P54	56	Female	Lung Adenocarcinoma	Primary	IAC	Stage I
P55	54	Female	Lung Adenocarcinoma	Primary	IAC	Stage I
P56	56	Male	Lung Adenocarcinoma	Primary	MIA	Stage I
P57	39	Male	Lung Adenocarcinoma	Primary	IAC	Stage II
P58	64	Female	Lung Adenocarcinoma	Primary	IAC	Stage I
P59	79	Female	Lung Adenocarcinoma	Primary	IAC	Stage II
P60	50	Male	Lung Adenocarcinoma	Primary	IAC	Stage I
P61	73	Male	Lung Adenocarcinoma	Primary	IAC	Stage I
P62	58	Male	Lung Adenocarcinoma	Primary	IAC	Stage II
P63	71	Female	Lung Adenocarcinoma	Primary	IAC	Stage I
P64	64	Male	Lung Adenocarcinoma	Primary	IAC	Stage II
P65	48	Female	Lung Adenocarcinoma	Primary	MIA	Stage I
P66	52	Female	Lung Adenocarcinoma	Primary	MIA	Stage II
P67	80	Female	Lung Adenocarcinoma	Primary	IAC	Stage I
P68	67	Female	Lung Adenocarcinoma	Primary	IAC	Stage II
P69	63	Male	Lung Adenocarcinoma	Primary	IAC	Stage II
P70	58	Female	Lung Adenocarcinoma	Primary	MIA	Stage I
P71	38	Male	Lung Adenocarcinoma	Primary	IAC	Stage II
P72	51	Female	Lung Adenocarcinoma	Primary	IAC	Stage I
P73	66	Female	Lung Adenocarcinoma	Primary	IAC	Stage II
P74	80	Male	Lung Adenocarcinoma	Primary	IAC	Stage I
P75	41	Female	Lung Adenocarcinoma	Primary	MIA	Stage II
P76	32	Female	Lung Adenocarcinoma	Primary	AIS	Stage 0
P77	59	Female	Lung Adenocarcinoma	Primary	IAC	Stage II
P78	60	Male	Lung Adenocarcinoma	Primary	IAC	Stage I
P79	62	Male	Lung Adenocarcinoma	Primary	IAC	Stage II
P80	53	Male	Lung Adenocarcinoma	Primary	MIA	Stage I
P81	64	Male	Lung Adenocarcinoma	Primary	IAC	Stage I
P82	72	Female	Lung Adenocarcinoma	Primary	IAC	Stage I
P83	51	Male	Lung Adenocarcinoma	Primary	IAC	Stage I
P84	46	Male	Lung Adenocarcinoma	Primary	IAC	Stage I
P85	68	Female	Lung Adenocarcinoma	Primary	AIS	Stage 0
P86	42	Female	Lung Adenocarcinoma	Primary	AIS	Stage 0
P87	71	Male	Lung Adenocarcinoma	Primary	IAC	Stage I
P88	58	Female	Lung Adenocarcinoma	Primary	IAC	Stage I
P89	60	Female	Lung Adenocarcinoma	Primary	IAC	Stage I
P90	47	Female	Lung Adenocarcinoma	Primary	IAC	Stage I

## Sheet: Table S3
Table S3. Mutations of 90 patients.
Patient ID	MSI	TMB (Muts/Mb)	PD-L1	Gene	Mutation type	cHGVS	pHGVS	Exon
66015	MSS	3.29	TPS=3%	RBM10	snv	c.1573C>T	p.Q525*	14
66015	MSS	3.29	TPS=3%	SMARCA4	snv	c.1235T>G	p.F412C	7
66015	MSS	3.29	TPS=3%	EGFR	snv	c.2126A>C	p.E709A	18
66015	MSS	3.29	TPS=3%	EGFR	snv	c.2156G>C	p.G719A	18
66835	MSS		TPS=10%	EGFR	snv	c.2372A>T	p.Q791L	20
66835	MSS		TPS=10%	EGFR	snv	c.2573T>G	p.L858R	21
66835	MSS	1.32	TPS=10%	EGFR	snv	c.2372A>T	p.Q791L	20
66835	MSS	1.32	TPS=10%	EGFR	snv	c.2573T>G	p.L858R	21
67267	MSS	4.61	TPS=5%	XPC	snv	c.193G>T	p.G65C	2
67267	MSS	4.61	TPS=5%	GRIN2A	snv	c.554G>T	p.S185I	4
67267	MSS	4.61	TPS=5%	RB1	snv	c.2027T>G	p.L676*	20
67267	MSS	4.61	TPS=5%	KDR	snv	c.1699G>A	p.V567M	13
67267	MSS	4.61	TPS=5%	PTEN	snv	c.377C>G	p.A126G	5
67267	MSS	4.61	TPS=5%	EGFR	snv	c.2573T>G	p.L858R	21
67673	MSS	1.53	TPS=1%	EGFR	snv	c.2573T>G	p.L858R	21
67673	MSS	1.53	TPS=1%	TP53	snv	c.641A>G	p.H214R	6
68097	MSS	2.63	TPS=5%	MET	snv	c.3028+1G>A	p.?	14
68097	MSS	2.63	TPS=5%	TP53	snv	c.524G>T	p.R175L	5
68469	MSS		TPS=5%	EGFR	snv	c.2573T>G	p.L858R	21
69072	MSS	0.76		KRAS	snv	c.35G>A	p.G12D	2
71444	MSI-L	4.61	TPS=10%	TP53	snv	c.577C>T	p.H193Y	6
71444	MSI-L	4.61	TPS=10%	FLT4	snv	c.148T>C	p.S50P	2
71444	MSI-L	4.61	TPS=10%	KMT2D	snv	c.10604A>C	p.H3535P	38
71444	MSI-L	4.61	TPS=10%	PRKDC	snv	c.8589C>T	p.?	64
71883	MSI-L	1.32	TPS=20%	RBM10	snv	c.2297G>T	p.R766L	20
71927	MSS	0.76	TPS=10%	KRAS	snv	c.35G>A	p.G12D	2
72392	MSI-L	7.89	TPS=55%	XRCC2	snv	c.383T>C	p.L128P	3
72392	MSI-L	7.89	TPS=55%	CBLB	snv	c.2434G>C	p.D812H	17
72392	MSI-L	7.89	TPS=55%	TP53	snv	c.226G>T	p.A76S	4
72392	MSI-L	7.89	TPS=55%	CDK6	snv	c.922G>A	p.E308K	8
72392	MSI-L	7.89	TPS=55%	ARID2	snv	c.1250C>G	p.S417*	10
72392	MSI-L	7.89	TPS=55%	CSMD3	snv	c.4990G>T	p.G1664C	31
72392	MSI-L	7.89	TPS=55%	TP53	snv	c.224C>T	p.P75L	4
72392	MSI-L	7.89	TPS=55%	MSH6	snv	c.1805C>G	p.S602*	4
72699	MSS	7.24	TPS=1%	KIT	snv	c.2287G>T	p.A763S	16
72699	MSS	7.24	TPS=1%	LRP1B	snv	c.5935G>T	p.V1979F	37
72699	MSS	7.24	TPS=1%	XPO1	snv	c.259A>G	p.I87V	4
72699	MSS	7.24	TPS=1%	KRAS	snv	c.34G>T	p.G12C	2
72699	MSS	7.24	TPS=1%	RNF43	snv	c.926G>T	p.C309F	8
72699	MSS	7.24	TPS=1%	KDM6A	snv	c.2284C>G	p.P762A	17
72699	MSS	7.24	TPS=1%	PAX5	snv	c.620C>A	p.P207Q	6
74397	MSS		TPS=10%	GLI1	snv	c.1468A>T	p.T490S	11
74397	MSS		TPS=10%	RBM10	snv	c.1222G>T	p.A408S	12
74764	MSI-H	0.76		EGFR	snv	c.2573T>G	p.L858R	21
75524	MSS		TPS=1%	NOTCH3	snv	c.202C>T	p.P68S	3
75524	MSS		TPS=1%	RBM10	snv	c.688C>T	p.R230*	8
76104	MSS	1.53	TPS<1%	TP53	snv	c.844C>T	p.R282W	8
76124	MSS		TPS=5%	KRAS	snv	c.35G>T	p.G12V	2
76437	MSI-H	0.76	TPS=7%	KRAS	snv	c.34G>T	p.G12C	2
80895	MSS	0.76	TPS=2%	KRAS	snv	c.35G>C	p.G12A	2
81138	MSS	0.66	TPS=2%	APOB	snv	c.3876C>A	p.N1292K	25
81138	MSS	0.66	TPS=2%	MAPK1	snv	c.831G>C	p.R277S	6
81157	MSS	2.63	TPS=5%	RBM10	snv	c.1861C>T	p.Q621*	17
81157	MSS	2.63	TPS=5%	EGFR	snv	c.2573T>G	p.L858R	21
81157	MSS	2.63	TPS=5%	TET2	snv	c.3128A>G	p.H1043R	3
81157	MSS	2.63	TPS=5%	IFNGR1	snv	c.107C>T	p.T36I	2
81512	MSS	0.76	TPS=5%	EGFR	snv	c.2573T>G	p.L858R	21
81980	MSI-L	0.66	TPS=2%	BRAF	snv	c.1742A>C	p.N581T	15
81980	MSI-L	0.66	TPS=2%	TSC1	snv	c.2341C>T	p.Q781*	18
82700	MSS	0.76		ERBB2	snv	c.1976T>A	p.V659D	17
86002	MSS		TPS=5%	EGFR	snv	c.2497T>G	p.L833V	21
86002	MSS		TPS=5%	EGFR	snv	c.2573T>G	p.L858R	21
86230	MSS	1.53	TPS=30%	TP53	snv	c.714T>G	p.C238W	7
86230	MSS	1.53	TPS=30%	MITF	snv	c.364G>T	p.D122Y	4
86234	MSS		TPS=15%	EGFR	snv	c.2573T>G	p.L858R	21
86962	MSI-L			KRAS	snv	c.35G>A	p.G12D	2
87015	MSS		TPS=2%	RBM10	snv	c.2351A>T	p.H784L	20
87015	MSS		TPS=2%	EGFR	snv	c.2573T>G	p.L858R	21
87709	MSS		TPS=15%	EGFR	snv	c.2573T>G	p.L858R	21
89069	MSS		TPS=20%	BRAF	snv	c.1780G>A	p.D594N	15
89069	MSS		TPS=20%	IGF1R	snv	c.3173A>T	p.N1058I	16
90418		0.28	TPS=3%	RBM10	snv	c.575A>G	p.Q192R	6
90418		0.28	TPS=3%	NYAP2	snv	c.456C>A	p.S152R	3
91125	MSS	1.97	TPS=20%	EGFR	snv	c.2573T>G	p.L858R	21
91128	MSS	6.58	TPS<1%	CSMD3	snv	c.4351G>C	p.D1451H	27
91128	MSS	6.58	TPS<1%	AMER1	snv	c.970T>G	p.S324A	2
91128	MSS	6.58	TPS<1%	GLI1	snv	c.263T>C	p.L88P	4
91128	MSS	6.58	TPS<1%	KMT2A	snv	c.9508G>A	p.A3170T	27
91128	MSS	6.58	TPS<1%	NBN	snv	c.2064C>G	p.F688L	13
91128	MSS	6.58	TPS<1%	BRD4	snv	c.3461C>T	p.P1154L	17
91128	MSS	6.58	TPS<1%	TET2	snv	c.1097G>A	p.S366N	3
91660	MSS	1.53	TPS=15%	POLD1	snv	c.2417A>G	p.K806R	20
91660	MSS	1.53	TPS=15%	KRAS	snv	c.34G>T	p.G12C	2
93549	MSS	1.97	TPS=5%	APC	snv	c.2701C>T	p.Q901*	16
93576	MSS	0.76	TPS=10%	EGFR	snv	c.2573T>G	p.L858R	21
96949		1.53	TPS=5%	EGFR	snv	c.2155G>A	p.G719S	18
96950		2.29	TPS=5%	TP53	snv	c.722C>G	p.S241C	7
96950		2.29	TPS=5%	EGFR	snv	c.2573T>G	p.L858R	21
98128		1.53	TPS=10%	EGFR	snv	c.2573T>G	p.L858R	21
98128		1.53	TPS=10%	RBM10	snv	c.2215G>T	p.E739*	20
100245		0.76	TPS=10%	BCOR	snv	c.1486A>G	p.I496V	4
102393		0.76	TPS=2%	ERBB2	snv	c.929C>T	p.S310F	8
102393		0.76	TPS=2%	EGFR	snv	c.2156G>C	p.G719A	18
102489		1.32	TPS=2%	RB1	snv	c.963C>G	p.Y321*	10
102489		1.32	TPS=2%	EGFR	snv	c.2573T>G	p.L858R	21
102501		1.32	TPS=2%	PTPRT	snv	c.2813C>A	p.P938Q	19
102501		1.32	TPS=2%	EGFR	snv	c.2573T>G	p.L858R	21
107942		11.35	TPS=2%	ICOSLG	snv	c.513G>C	p.W171C	4
107942		11.35	TPS=2%	FLCN	snv	c.1256G>T	p.G419V	11
107942		11.35	TPS=2%	TP53	snv	c.1004G>T	p.R335L	10
107942		11.35	TPS=2%	TP53	snv	c.1000G>T	p.G334W	10
107942		11.35	TPS=2%	FANCI	snv	c.1702C>T	p.H568Y	18
107942		11.35	TPS=2%	FANCI	snv	c.1730C>G	p.S577C	18
107942		11.35	TPS=2%	LATS2	snv	c.563G>T	p.G188V	4
107942		11.35	TPS=2%	GLI1	snv	c.877C>T	p.R293C	8
107942		11.35	TPS=2%	GLI1	snv	c.1597G>T	p.V533L	12
107942		11.35	TPS=2%	MDM2	snv	c.1136C>T	p.S379L	11
107942		11.35	TPS=2%	ARID2	snv	c.3121C>T	p.Q1041*	15
107942		11.35	TPS=2%	FGF6	snv	c.221G>T	p.W74L	1
107942		11.35	TPS=2%	CSMD3	snv	c.5764C>A	p.P1922T	35
107942		11.35	TPS=2%	CSMD3	snv	c.3708G>T	p.R1236S	22
107942		11.35	TPS=2%	EXT1	snv	c.1459G>T	p.V487L	6
107942		11.35	TPS=2%	FAM135B	snv	c.550C>A	p.R184S	7
107942		11.35	TPS=2%	EPPK1	snv	c.1601G>T	p.G534V	2
107942		11.35	TPS=2%	PAX5	snv	c.1157C>A	p.T386N	10
107942		11.35	TPS=2%	ZFHX4	snv	c.2015G>T	p.G672V	2
107942		11.35	TPS=2%	ZFHX4	snv	c.4234C>A	p.L1412I	10
107942		11.35	TPS=2%	ZFHX4	snv	c.4381G>T	p.A1461S	10
107942		11.35	TPS=2%	ZFHX4	snv	c.6418C>A	p.Q2140K	10
107942		11.35	TPS=2%	ZFHX4	snv	c.6595C>G	p.P2199A	10
107942		11.35	TPS=2%	IRF4	snv	c.939G>T	p.R313S	7
107942		11.35	TPS=2%	FAT4	snv	c.7441A>G	p.T2481A	8
107942		11.35	TPS=2%	INPP4B	snv	c.583G>T	p.D195Y	10
107942		11.35	TPS=2%	KLHL6	snv	c.1516G>T	p.A506S	6
107942		11.35	TPS=2%	EPHA4	snv	c.239A>G	p.Q80R	3
107942		11.35	TPS=2%	LRP1B	snv	c.12129G>T	p.W4043C	79
107942		11.35	TPS=2%	LRP1B	snv	c.11645C>G	p.A3882G	76
108349		0.66	TPS=15%	EGFR	snv	c.2156G>C	p.G719A	18
108384		6.58	TPS=30%	NTRK1	snv	c.2214C>A	p.D738E	17
108384		6.58	TPS=30%	KIF1B	snv	c.2269C>T	p.H757Y	24
108384		6.58	TPS=30%	BRD4	snv	c.3695G>T	p.R1232L	18
108384		6.58	TPS=30%	IL7R	snv	c.1100T>C	p.L367P	8
108384		6.58	TPS=30%	PAK1	snv	c.1528G>T	p.G510C	14
108384		6.58	TPS=30%	NTRK3	snv	c.2506G>T	p.D836Y	20
108384		6.58	TPS=30%	FLCN	snv	c.1597C>T	p.Q533*	14
108384		6.58	TPS=30%	LZTR1	snv	c.2357T>A	p.L786Q	20
108384		6.58	TPS=30%	FLT3	snv	c.44-2A>T	p.?	3
108384		6.58	TPS=30%	PTPRT	snv	c.2080C>A	p.P694T	12
108384		6.58	TPS=30%	RBM10	snv	c.2047G>T	p.E683*	18
108384		6.58	TPS=30%	PIK3CG	snv	c.847G>T	p.G283C	2
108384		6.58	TPS=30%	LRP1B	snv	c.11191C>A	p.Q3731K	73
108384		6.58	TPS=30%	LRP1B	snv	c.9295A>C	p.K3099Q	59
108384		6.58	TPS=30%	ACVR1	snv	c.1201A>G	p.R401G	9
108384		6.58	TPS=30%	CREBBP	snv	c.6501G>T	p.Q2167H	31
108384		6.58	TPS=30%	CARD11	snv	c.625G>T	p.A209S	5
108455		0.76	TPS=10%	EGFR	snv	c.2573T>G	p.L858R	21
108456		0.76	TPS=20%	BRAF	snv	c.1781A>G	p.D594G	15
109365			TPS=20%	ASXL1	snv	c.529C>G	p.L177V	6
109365			TPS=20%	ASXL1	snv	c.557C>G	p.S186C	6
109365			TPS=20%	NOTCH1	snv	c.3073T>C	p.C1025R	19
109365			TPS=20%	NOTCH1	snv	c.3029C>T	p.P1010L	19
109365			TPS=20%	NOTCH1	snv	c.3194C>G	p.S1065C	20
21S05020694	MSS	1.08		EGFR	snp	c.2156G>C	G719A	18
21S05020694	MSS	1.08		EGFR	snp	c.2125G>A	E709K	18
21S05020694	MSS	1.08		KMT2C	snp	c.2722G>T	G908C	16
21S05020694	MSS	1.08		FANCA	snp	c.1359+1G>A	X453_splice
21S05020694	MSS	1.08		MED12	snp	c.6064C>T	Q2022*	42
21S05020694	MSS	1.08		PRKD1	ins	c.101_106dup	G34_P35dup	1
21S05020694	MSS	1.08		NOTCH1	snp	c.2664C>A	H888Q	17
21S05020694	MSS	1.08		ZFHX3	snp	c.10811C>A	A3604D	10
21S05020694	MSS	1.08		LRRK2	snp	c.5770C>G	L1924V	40
21S05020694	MSS	1.08		RBM10	snp	c.2330A>T	H777L	20
21S05020697				KIT	snp	c.251C>T	T84M	2
21S05020697				FGFR4	snp	c.1582G>A	G528S	12
21S05020697				ROS1	snp	c.5295T>G	S1765R	32
21S05020729	MSS			EGFR	ins	c.2314_2319dup	P772_H773dup	20
21S05020729	MSS			MAP3K4	snp	c.3590C>T	A1197V	17
21S05020729	MSS			ZRSR2	snp	c.1323C>A	S441R	11
21S05020729	MSS			MSH3	snp	c.1969C>A	P657T	14
21S05020729	MSS			MUC16	snp	c.31551C>A	S10517R	5
21S05020735	MSS	16.85		EGFR	snp	c.2573T>G	p.L858R	21
21S05020735	MSS	16.85		TP53	snp	c.716A>G	N239S	7
21S05020735	MSS	16.85		SNCAIP	snp	c.527G>A	R176K	4
21S05020735	MSS	16.85		KIAA1549	snp	c.5254G>A	E1752K	17
21S05020735	MSS	16.85		ARID1A	snp	c.6307T>C	F2103L	20
21S05020735	MSS	16.85		AURKB	snp	c.314T>C	L105P	5
21S05020735	MSS	16.85		KDM5C	snp	c.2725C>G	R909G	19
21S05020735	MSS	16.85		KIF1B	snp	c.5207T>C	L1736P	46
21S05020735	MSS	16.85		EWSR1	snp	c.1378C>G	R460G	14
21S05020735	MSS	16.85		FOXP1	snp	c.413T>C	L138P	3
21S05020735	MSS	16.85		PTCH1	snp	c.524T>C	L175P	3
21S05020735	MSS	16.85		MET	snp	c.2512T>C	F838L	11
21S05020735	MSS	16.85		GATA6	snp	c.1207C>G	R403G	3
21S05020735	MSS	16.85		IRF4	snp	c.1112T>G	F371C	8
21S05020735	MSS	16.85		ZFHX4	snp	c.4160T>C	L1387P	10
21S05020735	MSS	16.85		FANCE	snp	c.511C>G	L171V	2
21S05020735	MSS	16.85		FAN1	snp	c.1906A>G	R636G	6
21S05020735	MSS	16.85		GRIN2A	snp	c.4312A>T	M1438L	14
21S05020735	MSS	16.85		CDK6	snp	c.188C>G	A63G	2
21S05020735	MSS	16.85		FANCF	snp	c.548A>G	E183G	1
21S05020735	MSS	16.85		MYC	snp	c.466G>C	A156P	2
21S05020735	MSS	16.85		MUC16	snp	c.43436G>C	R14479P	84
21S05020735	MSS	16.85		ZNF217	snp	c.1273G>C	A425P	2
21S05020735	MSS	16.85		CREBBP	snp	c.436G>C	A146P	2
21S05020735	MSS	16.85		IGF1R	snp	c.1948C>G	R650G	9
21S05020735	MSS	16.85		FLCN	snp	c.614T>C	L205P	6
21S05020735	MSS	16.85		MC1R	snp	c.170C>G	A57G	1
21S05020735	MSS	16.85		NSD2	snp	c.955A>G	R319G	7
21S05020735	MSS	16.85		KMT2D	snp	c.15715C>G	P5239A	48
21S05020735	MSS	16.85		MUTYH	snp	c.1283T>C	L428P	13
21S05020735	MSS	16.85		GRIN2A	snp	c.182C>G	A61G	3
21S05020735	MSS	16.85		PLK1	snp	c.1067G>C	R356P	6
21S05020735	MSS	16.85		FAT1	snp	c.11318G>C	R3773P	19
21S05020735	MSS	16.85		FOXO1	snp	c.1295G>C	S432T	2
21S05020735	MSS	16.85		MAP3K1	snp	c.966A>G	I322M	4
21S05020735	MSS	16.85		GLI1	snp	c.1487G>C	R496P	11
21S05020735	MSS	16.85		MTOR	snp	c.5332G>C	A1778P	38
21S05020735	MSS	16.85		MSH5	snp	c.469G>C	D157H	6
21S05020735	MSS	16.85		TRRAP	snp	c.5576G>C	R1859P	39
21S05020735	MSS	16.85		ZFHX3	snp	c.530C>G	A177G	2
21S05020735	MSS	16.85		NLRP1	snp	c.526G>C	A176P	3
21S05020735	MSS	16.85		QKI	snp	c.1010-1G>C	X337_splice
21S05020735	MSS	16.85		POT1	snp	c.99G>C	K33N	6
21S05020735	MSS	16.85		ZRSR2	snp	c.1132C>G	R378G	11
21S05020735	MSS	16.85		EMSY	snp	c.3584C>G	A1195G	19
21S05020735	MSS	16.85		SOX2	snp	c.265C>G	P89A	1
21S05020735	MSS	16.85		LZTR1	snp	c.1306C>G	L436V	12
21S05020735	MSS	16.85		AXIN2	snp	c.2012G>C	R671P	8
21S05020735	MSS	16.85		GREM1	snp	c.349T>C	F117L	2
21S05020735	MSS	16.85		MAP3K1	snp	c.3995C>G	A1332G	17
21S05020735	MSS	16.85		PRPF40B	snp	c.2641C>G	R881G	26
21S05020735	MSS	16.85		TRRAP	snp	c.8425G>C	A2809P	56
21S05020754	MSS	1.43		BRAF	snp	c.1799T>A	V600E	15
21S05020754	MSS	1.43		GATA4	snp	c.847C>T	R283C	4
21S05020754	MSS	1.43		ERBB4	snp	c.1178G>A	R393Q	10
21S05020754	MSS	1.43		DDR2	snp	c.314G>A	R105H	6
21S05020754	MSS	1.43		CCND3	snp	c.803A>G	K268R	5
21S05020754	MSS	1.43		PLCG2	snp	c.338-2A>G	X113_splice
21S05020754	MSS	1.43		NKX2-1	snp	c.1036C>T	H346Y	3
21S05020755	MSS	0.72		CSMD3	fusion	CSMD3-COL14A1
21S05020755	MSS	0.72		EGFR	snp	c.2573T>G	p.L858R	21
21S05020755	MSS	0.72		KIAA1549	snp	c.5417C>T	S1806L	18
21S05020755	MSS	0.72		PRKN	snp	c.172-1G>T	X58_splice
21S05020755	MSS	0.72		RBM10	snp	c.901+1G>T	X301_splice
21S05020755	MSS	0.72		HSP90AA1	snp	c.1087A>G	K363E	6
21S05020755	MSS	0.72		TEK	del	c.2874del	K958Nfs*14	17
21S05020755	MSS	0.72		MMS19	del	c.554del	K185Rfs*33	7
21S05020755	MSS	0.72		MUC16	snp	c.25943T>C	V8648A	3
21S05020755	MSS	0.72		ZFHX3	snp	c.6729G>T	R2243S	9
21S05020755	MSS	0.72		IGF1R	snp	c.1338G>A	M446I	6
21S05020760	MSS	5.38		TP53	snp	c.1045G>T	E349*	10
21S05020760	MSS	5.38		PTEN	snp	c.940G>T	E314*	8
21S05020760	MSS	5.38		BRCA2	snp	c.3772A>G	I1258V	11
21S05020760	MSS	5.38		CSMD3	snp	c.7153C>A	L2385I	45
21S05020760	MSS	5.38		ESR1	snp	c.1406T>C	L469P	9
21S05020760	MSS	5.38		PREX2	snp	c.1672C>A	P558T	16
21S05020760	MSS	5.38		CSMD3	snp	c.8536G>C	G2846R	54
21S05020760	MSS	5.38		PAK5	snp	c.418G>A	D140N	5
21S05020760	MSS	5.38		COL22A1	snp	c.3286-1G>T	X1096_splice
21S05020760	MSS	5.38		ZFHX4	snp	c.3605G>T	R1202M	7
21S05020760	MSS	5.38		MYSM1	snp	c.1679A>G	Q560R	13
21S05020760	MSS	5.38		FAT3	snp	c.1447G>A	E483K	1
21S05020760	MSS	5.38		MUC16	snp	c.12394T>A	S4132T	3
21S05020760	MSS	5.38		CTNND2	snp	c.145T>A	S49T	2
21S05020760	MSS	5.38		WRN	snp	c.1558G>T	E520*	12
21S05020760	MSS	5.38		CYLD	snp	c.2109-2A>T	X703_splice
21S05020761	MSS	2.15		EGFR	del	c.2235_2249del	E746_A750del	19
21S05020761	MSS	2.15		CTNNB1	snp	c.98C>A	S33Y	3
21S05020761	MSS	2.15		FAT4	snp	c.7261G>A	A2421T	8
21S05020761	MSS	2.15		TP53	snp	c.536A>T	H179L	5
21S05020761	MSS	2.15		EMSY	snp	c.2518C>T	R840C	16
21S05020761	MSS	2.15		ADGRA2	del	c.1698_1701del	G567Cfs*124	12
21S05020761	MSS	2.15		PRKD1	ins	c.101_106dup	G34_P35dup	1
21S05020761	MSS	2.15		ERF	snp	c.1361T>G	F454C	4
21S05020761	MSS	2.15		CHEK1	snp	c.649G>A	E217K	7
21S05020763	MSS	1.79		EGFR	snp	c.2573T>G	p.L858R	21
21S05020763	MSS	1.79		GRM3	snp	c.2002C>A	R668S	4
21S05020763	MSS	1.79		TCF3	del	c.1081del	Q361Rfs*33	13
21S05020763	MSS	1.79		EGFR	del	c.2237_2257delinsTCT	E746_P753delinsVS	19
21S05020763	MSS	1.79		CBLB	snp	c.1608G>T	M536I	12
21S05020763	MSS	1.79		ARID1A	del	c.492_494del	A167del	1
21S05020763	MSS	1.79		MPL	del	c.1537_1539del	L513del	10
21S05020763	MSS	1.79		MAP3K1	del	c.14_16del	A5del	1
21S05020763	MSS	1.79		NOTCH2	snp	c.1238C>T	T413I	7
21S05020763	MSS	1.79		RBM10	del	c.1813_1814del	Y605Pfs*22	17
21S05020763	MSS	1.79		KMT2C	snp	c.9075G>A	M3025I	38
21S05020763	MSS	1.79		RYR2	snp	c.10490G>A	S3497N	72
21S05020764	MSS	2.51		CDKN2A	cnv	copy number loss
21S05020764	MSS	2.51		EGFR	cnv	copy number gain
21S05020764	MSS	2.51		EGFR	snp	c.2573T>G	p.L858R	21
21S05020764	MSS	2.51		MUC16	snp	c.9283A>C	T3095P	1
21S05020764	MSS	2.51		MAP3K13	snp	c.2107A>G	M703V	11
21S05020764	MSS	2.51		PALB2	snp	c.3340C>G	Q1114E	12
21S05020764	MSS	2.51		BIRC2	snp	c.355G>C	A119P	2
21S05020764	MSS	2.51		NTRK2	snp	c.956A>G	Y319C	11
21S05020764	MSS	2.51		FRAS1	snp	c.11377G>C	D3793H	73
21S05020765R	MSS	0.36		CDKN2B	cnv	copy number gain
21S05020765R	MSS	0.36		MCL1	cnv	copy number gain
21S05020765R	MSS	0.36		SRSF2	cnv	copy number gain
21S05020765R	MSS	0.36		EGFR	del	c.2239_2253delinsAAC	L747_T751delinsN	19
21S05020765R	MSS	0.36		MED12	snp	c.846+1G>T	X282_splice
21S05020765R	MSS	0.36		MED12	snp	c.3208A>T	R1070W	22
21S05020766	MSS	0.36		EGFR	snp	c.2573T>G	p.L858R	21
21S05020767				TP53	snp	c.743G>A	R248Q	7
21S05020767				EGFR	snp	c.2573T>G	p.L858R	21
21S05020769	MSS	1.17		PIK3CA	snp	c.1624G>A	E542K	10
21S05020769	MSS	1.17		EGFR	ins	c.2300_2308dup	A767_V769dup	20
21S05020769	MSS	1.17		FAT1	snp	c.1645C>T	R549W	2
21S05020769	MSS	1.17		MED12	del	c.5784_5797del	H1928Qfs*118	40
21S05020769	MSS	1.17		POLE	snp	c.3510A>G	K1170=	29
21S05020769	MSS	1.17		BCL2L1	snp	c.456G>A	V152=	2
21S05020769	MSS	1.17		MEN1	snp	c.1755G>T	T585=	10
21S05020778	MSS	1.68		EGFR	del	c.2235_2249del	E746_A750del	19
21S05020778	MSS	1.68		TP53	snp	c.560-2A>T	X187_splice
21S05020778	MSS	1.68		EME1	snp	c.847G>C	E283Q	3
21S05020778	MSS	1.68		MAP3K4	del	c.470_472delinsAT	R157Hfs*11	3
21S05020778	MSS	1.68		SMAD4	snp	c.1365A>G	Q455=	11
21S05020779	MSS	0.79		EGFR	del	c.2240_2254del	L747_T751del	19
21S05020779	MSS	0.79		MAP3K4	ins	c.470_471delinsATA	R157Hfs*30	3
21S05020779	MSS	0.79		GRIN2A	snp	c.2540T>C	F847S	13
21S05020779	MSS	0.79		USP6	snp	c.830C>G	S277C	20
21S05020789	MSS	50.54		KRAS	snp	c.35G>T	G12V	2
21S05020789	MSS	50.54		B2M	snp	c.166G>T	E56*	2
21S05020789	MSS	50.54		CBX4	snp	c.1012C>T	P338S	5
21S05020789	MSS	50.54		FAT3	snp	c.10043C>T	A3348V	14
21S05020789	MSS	50.54		EWSR1	snp	c.1406G>A	R469K	14
21S05020789	MSS	50.54		CSMD3	snp	c.1946C>A	S649Y	13
21S05020789	MSS	50.54		ZNF217	snp	c.865C>T	Q289*	2
21S05020789	MSS	50.54		KMT2D	snp	c.2326G>T	E776*	10
21S05020789	MSS	50.54		KMT2A	snp	c.1601C>T	S534L	3
21S05020789	MSS	50.54		FOXL2	snp	c.650C>T	S217F	1
21S05020789	MSS	50.54		TP53	snp	c.375G>T	T125=	4
21S05020789	MSS	50.54		PIK3CG	snp	c.1654C>A	R552S	2
21S05020789	MSS	50.54		ETV4	snp	c.88G>A	E30K	3
21S05020789	MSS	50.54		EPHA3	snp	c.1959G>T	K653N	11
21S05020789	MSS	50.54		ZFHX4	snp	c.4699C>A	H1567N	10
21S05020789	MSS	50.54		RAD21	snp	c.928G>A	D310N	8
21S05020789	MSS	50.54		ATM	snp	c.3214G>T	E1072*	22
21S05020789	MSS	50.54		FH	snp	c.32C>T	S11L	1
21S05020789	MSS	50.54		ERBB4	snp	c.2821C>T	Q941*	23
21S05020789	MSS	50.54		SETD2	snp	c.935C>G	S312*	3
21S05020789	MSS	50.54		FLT4	snp	c.308C>T	A103V	3
21S05020789	MSS	50.54		SRC	snp	c.799C>T	R267W	8
21S05020789	MSS	50.54		ATR	snp	c.3844C>T	Q1282*	21
21S05020789	MSS	50.54		NKX3-1	snp	c.50C>G	A17G	1
21S05020789	MSS	50.54		JAK3	snp	c.2066C>T	P689L	16
21S05020789	MSS	50.54		PTPRD	snp	c.595G>A	E199K	15
21S05020789	MSS	50.54		GRM3	snp	c.2284C>A	P762T	4
21S05020789	MSS	50.54		CFTR	snp	c.3206G>T	G1069V	20
21S05020789	MSS	50.54		RSPO2	snp	c.427G>T	E143*	4
21S05020789	MSS	50.54		MAP3K4	snp	c.3590C>T	A1197V	17
21S05020789	MSS	50.54		PGR	snp	c.1145C>A	P382Q	1
21S05020789	MSS	50.54		FAT3	snp	c.706C>T	R236W	1
21S05020789	MSS	50.54		ZFHX4	snp	c.4336G>T	A1446S	10
21S05020789	MSS	50.54		FOXL2	snp	c.327C>A	N109K	1
21S05020789	MSS	50.54		PIK3R2	del	c.2086_2088del	Y696del	16
21S05020789	MSS	50.54		MYCN	snp	c.1269G>C	L423F	3
21S05020789	MSS	50.54		PRKD1	ins	c.101_106dup	G34_P35dup	1
21S05020789	MSS	50.54		TGFBR2	ins	c.456_457insT	K153*	4
21S05020789	MSS	50.54		LHCGR	snp	c.79G>C	E27Q	1
21S05020789	MSS	50.54		ERBB2	snp	c.1571G>T	G524V	13
21S05020789	MSS	50.54		FAT3	snp	c.4512C>G	I1504M	7
21S05020789	MSS	50.54		CUL3	snp	c.705G>C	K235N	6
21S05020789	MSS	50.54		SHPRH	snp	c.241A>T	K81*	2
21S05020789	MSS	50.54		PTPRD	snp	c.1817A>T	Q606L	20
21S05020789	MSS	50.54		TBL1XR1	snp	c.787G>A	G263R	9
21S05020789	MSS	50.54		NTRK3	snp	c.1261G>T	V421L	11
21S05020789	MSS	50.54		MUC16	snp	c.13628G>C	G4543A	3
21S05020789	MSS	50.54		NOTCH4	snp	c.4454C>A	P1485H	24
21S05020789	MSS	50.54		FGFR4	snp	c.2259G>C	E753D	17
21S05020789	MSS	50.54		PTPRT	snp	c.85G>A	A29T	1
21S05020789	MSS	50.54		DMC1	snp	c.144C>G	I48M	4
21S05020789	MSS	50.54		DCUN1D1	snp	c.88C>G	L30V	2
21S05020789	MSS	50.54		CDH9	snp	c.229C>A	L77I	3
21S05020789	MSS	50.54		MS4A1	snp	c.467G>C	R156T	5
21S05020789	MSS	50.54		TRRAP	snp	c.8275G>C	D2759H	55
21S05020789	MSS	50.54		EXT1	snp	c.1258G>C	E420Q	4
21S05020789	MSS	50.54		GLI1	snp	c.196C>A	P66T	4
21S05020789	MSS	50.54		UNC5D	snp	c.1177G>T	V393F	9
21S05020789	MSS	50.54		CDH1	snp	c.1227G>T	W409C	9
21S05020789	MSS	50.54		DAXX	snp	c.61C>G	Q21E	2
21S05020789	MSS	50.54		POT1	snp	c.312G>T	L104F	8
21S05020789	MSS	50.54		LRRK2	snp	c.1232C>G	S411*	11
21S05020789	MSS	50.54		MUC16	snp	c.9274C>G	P3092A	1
21S05020789	MSS	50.54		MLH1	snp	c.1490G>T	R497L	13
21S05020789	MSS	50.54		ATAD2	snp	c.691G>A	D231N	6
21S05020789	MSS	50.54		HSD17B4	snp	c.1288C>G	L430V	15
21S05020789	MSS	50.54		APOB	del	c.10601del	G3534Afs*13	26
21S05020789	MSS	50.54		SPEN	snp	c.3658G>C	D1220H	11
21S05020789	MSS	50.54		CSMD3	del	c.6855del	N2286Ifs*2	44
21S05020789	MSS	50.54		CDH9	snp	c.678A>T	R226S	5
21S05020789	MSS	50.54		XPC	snp	c.1475G>C	R492P	9
21S05020789	MSS	50.54		SMARCA4	snp	c.4171-1788A>T	.
21S05020789	MSS	50.54		MSH3	snp	c.182C>T	A61V	1
21S05020789	MSS	50.54		DICER1	snp	c.3229G>C	D1077H	22
21S05020789	MSS	50.54		BRD4	snp	c.1773G>A	M591I	10
21S05020789	MSS	50.54		IKZF1	snp	c.452G>C	G151A	5
21S05020789	MSS	50.54		UNC5D	snp	c.950G>T	W317L	7
21S05020789	MSS	50.54		COL11A1	snp	c.845A>C	E282A	6
21S05020789	MSS	50.54		GPS2	snp	c.69G>C	M23I	2
21S05020789	MSS	50.54		SETD2	snp	c.955C>G	L319V	3
21S05020789	MSS	50.54		FAT1	snp	c.10138G>T	G3380*	16
21S05020789	MSS	50.54		PGR	snp	c.381C>A	S127R	1
21S05020789	MSS	50.54		MED12	snp	c.845G>T	R282L	6
21S05020789	MSS	50.54		MALT1	snp	c.1476-1G>T	X492_splice
21S05020789	MSS	50.54		INPP4B	snp	c.211G>T	V71L	7
21S05020789	MSS	50.54		NFKB1	snp	c.2140G>T	D714Y	19
21S05020789	MSS	50.54		RECQL4	snp	c.2993G>C	W998S	18
21S05020789	MSS	50.54		ERBB3	snp	c.1841A>G	H614R	15
21S05020789	MSS	50.54		MUC16	snp	c.10405C>A	Q3469K	3
21S05020789	MSS	50.54		CTCF	snp	c.1456C>G	Q486E	8
21S05020789	MSS	50.54		PLXNA1	snp	c.5479A>C	S1827R	30
21S05020789	MSS	50.54		JUN	snp	c.841G>C	E281Q	1
21S05020789	MSS	50.54		MUC16	snp	c.17735G>A	G5912D	3
21S05020789	MSS	50.54		CTNND2	snp	c.884C>A	P295Q	7
21S05020789	MSS	50.54		MSH4	snp	c.1823A>G	H608R	14
21S05020789	MSS	50.54		MGMT	snp	c.384G>T	Q128H	4
21S05020789	MSS	50.54		FOXL2	snp	c.671C>T	A224V	1
21S05020789	MSS	50.54		FGF14	snp	c.488C>T	S163L	4
21S05020789	MSS	50.54		APOB	snp	c.3820C>A	P1274T	24
21S05020789	MSS	50.54		STAG2	snp	c.1631G>T	G544V	17
21S05020789	MSS	50.54		CDC27	snp	c.2356G>T	D786Y	18
21S05020789	MSS	50.54		NCOA3	snp	c.1486C>G	Q496E	11
21S05020789	MSS	50.54		EPHA4	del	c.2351del	G784Afs*34	14
21S05020789	MSS	50.54		SETD2	snp	c.560C>T	P187L	3
21S05020789	MSS	50.54		APOB	snp	c.11184T>A	D3728E	26
21S05020789	MSS	50.54		ERBB4	snp	c.2036G>T	S679I	17
21S05020789	MSS	50.54		SOX4	snp	c.944G>C	G315A	1
21S05020789	MSS	50.54		GREM1	snp	c.456G>A	M152I	2
21S05020789	MSS	50.54		POLQ	snp	c.6097G>T	G2033W	19
21S05020789	MSS	50.54		KMT2A	snp	c.10675A>T	K3559*	27
21S05020789	MSS	50.54		RPS6KA4	snp	c.851G>C	R284P	8
21S05020789	MSS	50.54		PRDM14	snp	c.466G>C	D156H	2
21S05020789	MSS	50.54		STAG1	snp	c.245G>T	G82V	4
21S05020789	MSS	50.54		ARID1B	ins	c.1099dup	V367Gfs*168	1
21S05020789	MSS	50.54		RYR2	snp	c.4461G>C	M1487I	34
21S05020789	MSS	50.54		NLRP1	snp	c.2737G>A	D913N	7
21S05020789	MSS	50.54		PRKDC	snp	c.4249C>T	H1417Y	34
21S05020789	MSS	50.54		FAT1	snp	c.8263A>T	R2755*	10
21S05020789	MSS	50.54		NYAP2	snp	c.1778T>C	L593P	5
21S05020789	MSS	50.54		FAT1	snp	c.4857T>G	I1619M	10
21S05020789	MSS	50.54		MUC16	snp	c.40802C>T	S13601F	57
21S05020789	MSS	50.54		EPHB1	snp	c.1041G>C	E347D	5
21S05020789	MSS	50.54		JMJD1C	snp	c.5914G>C	E1972Q	16
21S05020789	MSS	50.54		LRP1B	snp	c.5932G>T	E1978*	37
21S05020789	MSS	50.54		COL22A1	snp	c.2603G>T	G868V	33
21S05020789	MSS	50.54		FRAS1	snp	c.9669G>C	Q3223H	63
21S05020789	MSS	50.54		TAF1L	snp	c.824G>C	W275S	1
21S05020789	MSS	50.54		SLX4	snp	c.2641G>C	E881Q	12
21S05020789	MSS	50.54		ZFHX4	snp	c.7927G>T	G2643W	10
21S05020789	MSS	50.54		LRRK2	snp	c.7366A>T	R2456*	49
21S05020789	MSS	50.54		IGF2	snp	c.565C>T	L189F	5
21S05020789	MSS	50.54		NTRK1	del	c.54del	P19Rfs*8	1
21S05020789	MSS	50.54		CREBBP	snp	c.359A>G	K120R	2
21S05020789	MSS	50.54		SMAD3	snp	c.824C>G	S275C	6
21S05020789	MSS	50.54		CTNND2	snp	c.29C>A	A10E	1
21S05020789	MSS	50.54		ZFHX4	snp	c.2827T>G	Y943D	3
21S05020789	MSS	50.54		AR	snp	c.367C>A	L123M	1
21S05020789	MSS	50.54		JMJD1C	snp	c.4871C>G	S1624C	10
21S05020790	MSS	1.08		EGFR	snp	c.2573T>G	p.L858R	21
21S05020790	MSS	1.08		RBM10	snp	c.503-1G>A	X168_splice
21S05020790	MSS	1.08		AR	snp	c.1208C>T	A403V	1
21S05020790	MSS	1.08		TERT	snp	NA	.
21S05020790	MSS	1.08		FLT1	snp	c.3772T>C	F1258L	29
21S05020790	MSS	1.08		INSR	snp	c.4141C>A	P1381T	22
21S05020790	MSS	1.08		JAK2	snp	c.3335A>C	Q1112P	25
21S05020790	MSS	1.08		YAP1	snp	c.80A>G	Q27R	1
21S05020791	MSS	2.15		UNC5D	snp	c.125T>A	L42H	2
21S05020791	MSS	2.15		FAT4	snp	c.7517C>T	S2506L	9
21S05020791	MSS	2.15		FBXW7	snp	c.1318G>A	D440N	9
21S05020791	MSS	2.15		PIK3R2	snp	c.2156C>T	P719L	16
21S05020791	MSS	2.15		ARID1B	snp	c.287A>C	H96P	1
21S05020791	MSS	2.15		KEAP1	del	c.137_158del	Q46Pfs*15	2
21S05020791	MSS	2.15		RYR2	snp	c.10490G>T	S3497I	72
21S05020791	MSS	2.15		MUC6	snp	c.6556C>G	H2186D	31
21S05020791	MSS	2.15		TIPARP	snp	c.1684G>A	G562S	6
21S05020791	MSS	2.15		FLT3	snp	c.1796A>T	Y599F	14
21S05020791	MSS	2.15		CBX4	snp	c.913C>G	P305A	5
21S05020791	MSS	2.15		MUC6	snp	c.2930C>A	T977K	23
21S05020791	MSS	2.15		AMER1	snp	c.103G>T	E35*	2
21S05020802	MSS	3.58		RICTOR	cnv	copy number gain
21S05020802	MSS	3.58		TP53	snp	c.574C>T	Q192*	6
21S05020802	MSS	3.58		EGFR	snp	c.2573T>G	p.L858R	21
21S05020802	MSS	3.58		AXL	snp	c.211C>T	R71W	2
21S05020802	MSS	3.58		ZBTB16	snp	c.388G>A	D130N	2
21S05020802	MSS	3.58		SMO	snp	c.2092C>T	P698S	12
21S05020802	MSS	3.58		EGFR	snp	c.3034G>A	D1012N	25
21S05020802	MSS	3.58		GATA4	del	c.837_839del	T280del	4
21S05020802	MSS	3.58		MED12	snp	c.2258G>A	R753Q	16
21S05020802	MSS	3.58		MED12	snp	c.4676T>C	M1559T	34
21S05020802	MSS	3.58		LAMA2	snp	c.481G>T	V161F	4
21S05020802	MSS	3.58		RBM10	snp	c.865C>T	Q289*	9
21S05020802	MSS	3.58		PRKD1	snp	c.2554G>A	E852K	18
21S05020802	MSS	3.58		SOX2	snp	c.431G>C	G144A	1
21S05020802	MSS	3.58		PTPRD	snp	c.3668A>C	Q1223P	29
21S05020806	MSS			ERBB2	ins	c.2326_2327insTGT	G776delinsVC	20
21S05020813	MSS			MSH5	fusion	MSH5-SCAF11
21S05020813	MSS			ERBB2	ins	c.2313_2324dup	Y772_A775dup	20
21S05020813	MSS			CBL	snp	c.710C>T	S237L	4
21S05020813	MSS			SMARCA1	snp	c.2114A>G	E705G	17
21S05020813	MSS			MED12	del	c.6055_6056del	Q2019Dfs*31	42
21S19516391	MSS	0.72		EGFR	del	c.2237_2255delinsT	E746_S752delinsV	19
21S19516391	MSS	0.72		FLT4	snp	c.2212G>A	V738M	15
21S19516391	MSS	0.72		MED12	snp	c.6154C>T	Q2052*	42
21S19516391	MSS	0.72		MED12	snp	c.5774C>G	S1925*	40
21S19516411	MSS	0.36		EGFR	del	c.2237_2255delinsT	E746_S752delinsV	19
21S19516411	MSS	0.36		SOX2	snp	c.862G>A	A288T	1
21S19516411	MSS	0.36		MUC16	snp	c.33860G>C	S11287T	5
21S19516452				TP53	snp	c.559+1G>A	X187_splice
21S19516452				EGFR	snp	c.2573T>G	p.L858R	21
21S19516452				EGFR	snp	c.2303G>T	S768I	20
21S19516452				CDKN2A	del	c.95_112del	L32_L37del	1
21S19516452				PDGFRA	snp	c.1147C>A	R383S	8
21S19516452				ERBB2	snp	c.503T>C	M168T	5
21S19516459				EGFR	snp	c.2573T>G	p.L858R	21
21S19516459				ERBB2	snp	c.1756T>C	F586L	15
21S19516470	MSS	5.38		RAD21	cnv	copy number gain
21S19516470	MSS	5.38		BRAF	snp	c.1406G>T	G469V	11
21S19516470	MSS	5.38		CTNNB1	snp	c.98C>G	S33C	3
21S19516470	MSS	5.38		PDGFRA	snp	c.2470G>A	V824I	18
21S19516470	MSS	5.38		DOT1L	snp	c.2806G>T	G936C	23
21S19516470	MSS	5.38		PTPRD	snp	c.4307T>C	F1436S	34
21S19516470	MSS	5.38		PRKDC	snp	c.818G>A	R273H	10
21S19516470	MSS	5.38		STK11	del	c.157del	D53Tfs*11	1
21S19516470	MSS	5.38		ZFHX3	snp	c.1313C>T	A438V	2
21S19516470	MSS	5.38		ARID1A	snp	c.1001C>A	S334*	1
21S19516470	MSS	5.38		AMER1	snp	c.1600G>A	E534K	2
21S19516470	MSS	5.38		ROS1	snp	c.2731C>G	Q911E	18
21S19516470	MSS	5.38		KEAP1	snp	c.1091G>T	G364V	3
21S19516470	MSS	5.38		FANCM	snp	c.5802C>G	F1934L	22
21S19516470	MSS	5.38		EPHA2	snp	c.607G>A	E203K	3
21S19516470	MSS	5.38		PCDH9	snp	c.717G>C	Q239H	2
21S19516470	MSS	5.38		PPARG	snp	c.259G>C	D87H	2
21S19516470	MSS	5.38		DUSP4	del	c.334_344del	S112Rfs*33	1
21S19516470	MSS	5.38		ATM	del	c.8857del	L2953Yfs*10	62
21S19516470	MSS	5.38		RYR2	snp	c.10736C>T	P3579L	76
21S19516470	MSS	5.38		RYR2	snp	c.12731C>T	A4244V	90
21S19516470	MSS	5.38		TBX3	snp	c.85G>A	A29T	1
21S19516470	MSS	5.38		SIPA1	snp	c.43A>C	M15L	2
21S19516472	MSS	0.72		EGFR	snp	c.2582T>A	L861Q	21
21S19516472	MSS	0.72		RBM10	snp	c.2377C>T	R793*	21
21S19516472	MSS	0.72		TP53	snp	c.838A>G	R280G	8
21S19516472	MSS	0.72		PIK3CA	snp	c.3139C>T	H1047Y	21
21S19516472	MSS	0.72		TP53	snp	c.485T>A	I162N	5
21S19516472	MSS	0.72		TP53	snp	c.487T>G	Y163D	5
21S19516472	MSS	0.72		FLT4	del	c.2383_2385del	L795del	16
21S19516472	MSS	0.72		ARID1A	del	c.4210_4212del	Q1404del	18
21S19516472	MSS	0.72		NCOR1	snp	c.560G>T	R187L	5
21S19516472	MSS	0.72		EGFR	snp	c.3212C>T	S1071L	27
21S19516474	MSS			CTNNB1	snp	c.110C>T	S37F	3
21S19516474	MSS			EGFR	del	c.2236_2250del	E746_A750del	19
21S19516474	MSS			CTNNB1	snp	c.101G>A	G34E	3
21S19516474	MSS			PIK3CA	snp	c.1132T>C	C378R	6
21S19516474	MSS			NF1	snp	c.2896G>A	A966T	22
21S19933798	MSS			TP53	snp	c.641A>G	H214R	6
21S19933798	MSS			EGFR	ins	c.2300_2308dup	A767_V769dup	20
21S19933798	MSS			MAP3K4	snp	c.3590C>T	A1197V	17
21S19933798	MSS			GNAS	del	c.2069-3750_2069-3748del	.
22S03468769	MSS	2.51		CDK4	cnv	copy number gain
22S03468769	MSS	2.52		EGFR	snp	c.2582T>A	L861Q	21
22S03468769	MSS	2.53		CSMD3	snp	c.1593A>C	E531D	10
22S03468769	MSS	2.54		TP53	snp	c.766A>C	T256P	7
22S03468769	MSS	2.55		LAMA2	snp	c.6323G>A	R2108Q	45
22S03468769	MSS	2.56		ESR1	snp	c.1514C>T	A505V	9
22S03468769	MSS	2.57		CCNA2	snp	c.946A>G	T316A	5
22S03468769	MSS	2.58		RYR2	snp	c.9694C>A	P3232T	68
22S03468769	MSS	2.59		TP63	snp	c.1171A>T	K391*	9
22S03468769	MSS	2.60		CDK4	snp	c.746T>G	F249C	7
22S03468769	MSS	2.61		LRP1B	snp	c.13648C>A	L4550I	90
22S03468769	MSS	2.62		INHBA	snp	c.355C>A	Q119K	2
22S03468773	MSS			ALK	fusion	ALK-EML4
22S03468773	MSS			EGFR	snp	c.2573T>G	p.L858R	21
22S03468773	MSS			NOTCH4	snp	c.706G>T	G236*	4
22S03468773	MSS			IKZF1	snp	c.47A>T	E16V	3
22S03468777	MSS	2.87		CCND1	cnv	copy number gain
22S03468777	MSS	2.87		HRAS	cnv	copy number gain
22S03468777	MSS	2.87		EGFR	snp	c.2573T>G	p.L858R	21
22S03468777	MSS	2.87		STAG2	snp	c.1595C>T	A532V	17
22S03468777	MSS	2.87		PIK3CA	snp	c.322C>T	R108C	2
22S03468777	MSS	2.87		TAF1L	snp	c.4186C>T	R1396C	1
22S03468777	MSS	2.87		MUC16	snp	c.17153C>T	T5718I	3
22S03468777	MSS	2.87		SPEN	del	c.10829_10832delinsAA	G3610Efs*23	14
22S03468777	MSS	2.87		BCOR	del	c.2812_2832del	T938_A944del	4
22S03468777	MSS	2.87		RBM10	ins	c.1358_1364dup	A456Pfs*64	13
22S03468777	MSS	2.87		POLE	snp	c.3360A>C	Q1120H	27
22S03468777	MSS	2.87		LRP1B	snp	c.12027C>A	N4009K	78
22S03468790	MSS	1.79		EML4	fusion	EML4-ALK
22S03468790	MSS	1.79		PDGFRB	snp	c.388A>T	N130Y	4
22S03468790	MSS	1.79		SMO	snp	c.1338C>G	N446K	7
22S03468790	MSS	1.79		APOB	snp	c.7837C>T	Q2613*	26
22S03468790	MSS	1.79		STAT3	snp	c.1036A>G	T346A	10
22S03468833				EGFR	snp	c.2573T>G	p.L858R	21
22S03468833				ERBB4	snp	c.1972A>T	I658F	17
22S03468833				PTPRD	snp	c.4619C>A	T1540N	36
22S03468834				TP53	snp	c.949C>T	Q317*	9
22S03468834				ROS1	snp	c.6044T>A	V2015D	38
22S03468834				EGFR	ins	c.2300_2308dup	A767_V769dup	20

## Sheet: Table S4
Table S4. Clinical date and mutations of TCGA cohort.
Patient ID	Age	Sex	Pathological diagnosis	Pathology subtype	Stage	TMB (Muts/Mb)	Gene	Mutation type	cHGVS	pHGVS	Chromosome
P-0000280	62	Female	LUAD	IAC	Stage I	3.3	EGFR	SNP	c.2573T>G	p.L858R	7
P-0000280	62	Female	LUAD	IAC	Stage I	3.3	CRLF2	SNP			X
P-0000280	62	Female	LUAD	IAC	Stage I	3.3	CRLF2	SNP	c.466T>C	p.F156L	X
P-0000627	68	Female	LUAD	IAC	Stage I	9.8	KRAS	SNP	c.35G>A	p.G12D	12
P-0000627	68	Female	LUAD	IAC	Stage I	9.8	TERT	SNP			5
P-0000627	68	Female	LUAD	IAC	Stage I	9.8	EPHA3	SNP	c.1381G>C	p.E461Q	3
P-0000627	68	Female	LUAD	IAC	Stage I	9.8	KDR	SNP	c.3405-1G>T	p.X1135_splice	4
P-0000627	68	Female	LUAD	IAC	Stage I	9.8	FAT1	SNP	c.12146G>C	p.C4049S	4
P-0000627	68	Female	LUAD	IAC	Stage I	9.8	FGFR4	SNP	c.1906G>C	p.G636R	5
P-0000627	68	Female	LUAD	IAC	Stage I	9.8	TP53	SNP	c.98C>T	p.S33F	17
P-0000627	68	Female	LUAD	IAC	Stage I	9.8	ZRSR2	SNP	c.303A>T	p.E101D	X
P-0000627	68	Female	LUAD	IAC	Stage I	9.8	BCOR	SNP	c.3908G>T	p.G1303V	X
P-0000627	68	Female	LUAD	IAC	Stage I	9.8	KDR	INS	c.2018dup	p.E674Gfs*29	4
P-0000867	64	Male	LUAD	IAC	Stage Ⅱ	6.7	BRAF	SNP	c.1780G>A	p.D594N	7
P-0000867	64	Male	LUAD	IAC	Stage Ⅱ	6.7	PIK3CB	SNP	c.3200A>T	p.D1067V	3
P-0000867	64	Male	LUAD	IAC	Stage Ⅱ	6.7	ROS1	SNP	c.500G>T	p.R167L	6
P-0000867	64	Male	LUAD	IAC	Stage Ⅱ	6.7	KDM5A	SNP	c.1703G>A	p.R568H	12
P-0000867	64	Male	LUAD	IAC	Stage Ⅱ	6.7	ETV6	SNP	c.758C>T	p.P253L	12
P-0000867	64	Male	LUAD	IAC	Stage Ⅱ	6.7	CTCF	SNP	c.1616A>T	p.D539V	16
P-0001944	67	Female	LUAD	IAC	Stage I	5.6	KRAS	SNP	c.35G>A	p.G12D	12
P-0001944	67	Female	LUAD	IAC	Stage I	5.6	FAT1	SNP	c.2929G>T	p.D977Y	4
P-0001944	67	Female	LUAD	IAC	Stage I	5.6	STK11	SNP	c.465-1G>T	p.X155_splice	19
P-0001944	67	Female	LUAD	IAC	Stage I	5.6	KEAP1	SNP	c.1807G>T	p.G603W	19
P-0001944	67	Female	LUAD	IAC	Stage I	5.6	AR	SNP	c.2174-1G>C	p.X725_splice	X
P-0002544	56	Female	LUAD	IAC	Stage I	4.5	KRAS	SNP	c.34G>T	p.G12C	12
P-0002544	56	Female	LUAD	IAC	Stage I	4.5	TP53	SNP	c.817C>T	p.R273C	17
P-0002544	56	Female	LUAD	IAC	Stage I	4.5	TBX3	DNP	c.1470_1471delinsTT	p.A491S	12
P-0002544	56	Female	LUAD	IAC	Stage I	4.5	GRIN2A	SNP	c.1726T>A	p.F576I	16
P-0002557	35	Female	LUAD	IAC	Stage I	3.3	EGFR	DEL	c.2235_2249del	p.E746_A750del	7
P-0002557	35	Female	LUAD	IAC	Stage I	3.3	SMAD4	SNP	c.1081C>T	p.R361C	18
P-0002557	35	Female	LUAD	IAC	Stage I	3.3	FLT3	SNP	c.799C>A	p.P267T	13
P-0002768	51	Female	LUAD	IAC	Stage I	5.3	EGFR	SNP	c.2369C>T	p.T790M	7
P-0002768	51	Female	LUAD	IAC	Stage I	5.3	RB1	SNP	c.1399C>T	p.R467*	13
P-0002768	51	Female	LUAD	IAC	Stage I	5.3	PIK3CB	SNP	c.3200A>T	p.D1067V	3
P-0002768	51	Female	LUAD	IAC	Stage I	5.3	ARID2	DEL	c.1048_1052del	p.K350Yfs*17	12
P-0002768	51	Female	LUAD	IAC	Stage I	5.3	EGFR	DEL	c.2239_2248delTTAAGAGAAGinsC	p.L747_A750delinsP	7
P-0002768	51	Female	LUAD	IAC	Stage I	5.3	EGFR	SNP	c.2389T>A	p.C797S	7
P-0002880	71	Male	LUAD	IAC	Stage I	1.8	EGFR	DEL	c.2235_2249del	p.E746_A750del	7
P-0002880	71	Male	LUAD	IAC	Stage I	1.8	MTOR	SNP	c.5930C>G	p.T1977R	1
P-0002949	74	Male	LUAD	IAC	Stage I	2.2	KRAS	SNP	c.34G>C	p.G12R	12
P-0002949	74	Male	LUAD	IAC	Stage I	2.2	RBM10	SNP	c.199G>T	p.E67*	X
P-0003096	66	Female	LUAD	IAC	Stage I	6.9	EGFR	SNP	c.2573T>G	p.L858R	7
P-0003096	66	Female	LUAD	IAC	Stage I	6.9	EGFR	SNP	c.2303G>T	p.S768I	7
P-0003096	66	Female	LUAD	IAC	Stage I	6.9	AKT3	SNP	c.377A>T	p.D126V	1
P-0003096	66	Female	LUAD	IAC	Stage I	6.9	E2F3	SNP	c.1129T>G	p.S377A	6
P-0003096	66	Female	LUAD	IAC	Stage I	6.9	NTRK2	SNP	c.1944C>G	p.H648Q	9
P-0003096	66	Female	LUAD	IAC	Stage I	6.9	PAK7	SNP	c.2023G>T	p.G675*	20
P-0003096	66	Female	LUAD	IAC	Stage I	6.9	AMER1	SNP	c.276G>T	p.K92N	X
P-0003489	80	Male	LUAD	IAC	Stage I	8.9	KRAS	SNP	c.37G>T	p.G13C	12
P-0003489	80	Male	LUAD	IAC	Stage I	8.9	CTNNB1	SNP	c.110C>T	p.S37F	3
P-0003489	80	Male	LUAD	IAC	Stage I	8.9	TP53	SNP	c.814G>A	p.V272M	17
P-0003489	80	Male	LUAD	IAC	Stage I	8.9	NEGR1	SNP	c.106C>T	p.Q36*	1
P-0003489	80	Male	LUAD	IAC	Stage I	8.9	SETD2	SNP	c.5014G>T	p.G1672*	3
P-0003489	80	Male	LUAD	IAC	Stage I	8.9	MGA	SNP	c.7277G>T	p.R2426L	15
P-0003489	80	Male	LUAD	IAC	Stage I	8.9	PALB2	SNP	c.32G>T	p.C11F	16
P-0003489	80	Male	LUAD	IAC	Stage I	8.9	NUP93	SNP	c.971A>G	p.Y324C	16
P-0003489	80	Male	LUAD	IAC	Stage I	8.9	KDM6A	SNP	c.2355G>T	p.M785I	X
P-0003573	70	Female	LUAD	IAC	Stage I	3.9	EGFR	DEL	c.2235_2249del	p.E746_A750del	7
P-0003573	70	Female	LUAD	IAC	Stage I	3.9	ESR1	SNP	c.710G>A	p.C237Y	6
P-0003573	70	Female	LUAD	IAC	Stage I	3.9	RB1	SNP	c.1873A>G	p.T625A	13
P-0003573	70	Female	LUAD	IAC	Stage I	3.9	GNA11	SNP	c.457C>G	p.L153V	19
P-0003734	68	Male	LUAD	IAC	Stage I	19.7	KRAS	SNP	c.37G>T	p.G13C	12
P-0003734	68	Male	LUAD	IAC	Stage I	19.7	ASXL2	SNP	c.4186A>T	p.T1396S	2
P-0003734	68	Male	LUAD	IAC	Stage I	19.7	IRS1	SNP	c.392G>T	p.G131V	2
P-0003734	68	Male	LUAD	IAC	Stage I	19.7	APC	SNP	c.4580C>T	p.P1527L	5
P-0003734	68	Male	LUAD	IAC	Stage I	19.7	NSD1	SNP	c.359G>C	p.G120A	5
P-0003734	68	Male	LUAD	IAC	Stage I	19.7	E2F3	SNP	c.536A>G	p.Y179C	6
P-0003734	68	Male	LUAD	IAC	Stage I	19.7	BMPR1A	SNP	c.1135G>C	p.A379P	10
P-0003734	68	Male	LUAD	IAC	Stage I	19.7	TBX3	SNP	c.1438G>T	p.A480S	12
P-0003734	68	Male	LUAD	IAC	Stage I	19.7	IRS2	SNP	c.2388G>T	p.R796S	13
P-0003734	68	Male	LUAD	IAC	Stage I	19.7	DICER1	SNP	c.5125G>A	p.D1709N	14
P-0003734	68	Male	LUAD	IAC	Stage I	19.7	NTRK3	SNP	c.1593G>C	p.Q531H	15
P-0003734	68	Male	LUAD	IAC	Stage I	19.7	BRIP1	SNP	c.3124G>T	p.E1042*	17
P-0003734	68	Male	LUAD	IAC	Stage I	19.7	STK11	SNP	c.234G>T	p.K78N	19
P-0003734	68	Male	LUAD	IAC	Stage I	19.7	KEAP1	SNP	c.1688A>G	p.Q563R	19
P-0003734	68	Male	LUAD	IAC	Stage I	19.7	KEAP1	SNP	c.1132G>T	p.G378C	19
P-0003734	68	Male	LUAD	IAC	Stage I	19.7	PAK7	SNP	c.1869+1G>A	p.X623_splice	20
P-0003734	68	Male	LUAD	IAC	Stage I	19.7	RBM10	SNP	c.1993G>T	p.E665*	X
P-0003734	68	Male	LUAD	IAC	Stage I	19.7	MED12	SNP	c.6097A>G	p.M2033V	X
P-0003734	68	Male	LUAD	IAC	Stage I	19.7	KEAP1	INS	c.1692_1693insT	p.R565*	19
P-0003734	68	Male	LUAD	IAC	Stage I	19.7	JAK2	INS	c.972dup	p.D325*	9
P-0003785	72	Female	LUAD	IAC	Stage Ⅱ	9.8	PIK3CA	SNP	c.1624G>A	p.E542K	3
P-0003785	72	Female	LUAD	IAC	Stage Ⅱ	9.8	BRAF	SNP	c.1406G>C	p.G469A	7
P-0003785	72	Female	LUAD	IAC	Stage Ⅱ	9.8	GSK3B	SNP	c.1021C>T	p.R341*	3
P-0003785	72	Female	LUAD	IAC	Stage Ⅱ	9.8	NOTCH2	SNP	c.4541A>G	p.K1514R	1
P-0003785	72	Female	LUAD	IAC	Stage Ⅱ	9.8	EPHA5	SNP	c.2321T>A	p.V774E	4
P-0003785	72	Female	LUAD	IAC	Stage Ⅱ	9.8	FAT1	SNP	c.11224G>C	p.D3742H	4
P-0003785	72	Female	LUAD	IAC	Stage Ⅱ	9.8	CREBBP	SNP	c.4259A>C	p.D1420A	16
P-0003785	72	Female	LUAD	IAC	Stage Ⅱ	9.8	BCOR	SNP	c.2187G>T	p.L729F	X
P-0003785	72	Female	LUAD	IAC	Stage Ⅱ	9.8	ARAF	SNP	c.374G>C	p.C125S	X
P-0003785	72	Female	LUAD	IAC	Stage Ⅱ	9.8	NF1	DEL	c.1413delA	p.V472*	17
P-0004105	74	Female	LUAD	IAC	Stage I	4.9	TP53	SNP	c.817C>T	p.R273C	17
P-0004105	74	Female	LUAD	IAC	Stage I	4.9	RICTOR	SNP	c.4297A>G	p.I1433V	5
P-0004105	74	Female	LUAD	IAC	Stage I	4.9	TET1	SNP	c.2806A>G	p.T936A	10
P-0004105	74	Female	LUAD	IAC	Stage I	4.9	MED12	SNP	c.3292G>C	p.A1098P	X
P-0004105	74	Female	LUAD	IAC	Stage I	4.9	EGFR	DEL	c.2240_2263delinsCGATGT	p.L747_A755delinsSMS	7
P-0004271	35	Female	LUAD	IAC	Stage Ⅱ	3	KRAS	SNP	c.35G>A	p.G12D	12
P-0004271	35	Female	LUAD	IAC	Stage Ⅱ	3	PGR	SNP	c.1114G>A	p.D372N	11
P-0004271	35	Female	LUAD	IAC	Stage Ⅱ	3	DNMT1	SNP	c.1273G>A	p.G425S	19
P-0004335	44	Female	LUAD	IAC	Stage I	3	KRAS	SNP	c.35G>T	p.G12V	12
P-0004335	44	Female	LUAD	IAC	Stage I	3	U2AF1	SNP	c.101C>T	p.S34F	21
P-0004335	44	Female	LUAD	IAC	Stage I	3	KEAP1	SNP	c.1802G>T	p.R601L	19
P-0004361	66	Female	LUAD	IAC	Stage I	6.9	KRAS	SNP	c.34G>T	p.G12C	12
P-0004361	66	Female	LUAD	IAC	Stage I	6.9	TP53	SNP	c.475G>C	p.A159P	17
P-0004361	66	Female	LUAD	IAC	Stage I	6.9	PMS1	SNP	c.316-1G>T	p.X106_splice	2
P-0004361	66	Female	LUAD	IAC	Stage I	6.9	MGA	SNP	c.2818A>T	p.K940*	15
P-0004361	66	Female	LUAD	IAC	Stage I	6.9	NTRK3	SNP	c.907+1G>T	p.X303_splice	15
P-0004361	66	Female	LUAD	IAC	Stage I	6.9	NTRK3	SNP	c.250C>T	p.H84Y	15
P-0004361	66	Female	LUAD	IAC	Stage I	6.9	RAD51C	SNP	c.483G>T	p.E161D	17
P-0004530	63	Female	LUAD	IAC	Stage I	4.4	KRAS	SNP	c.34G>T	p.G12C	12
P-0004530	63	Female	LUAD	IAC	Stage I	4.4	MTOR	SNP	c.5126G>T	p.R1709L	1
P-0004530	63	Female	LUAD	IAC	Stage I	4.4	NKX2-1	SNP	c.613G>T	p.E205*	14
P-0004530	63	Female	LUAD	IAC	Stage I	4.4	NKX2-1	DEL	c.267del	p.H90Tfs*11	14
P-0004530	63	Female	LUAD	IAC	Stage I	4.4	KDM6A	DEL	c.1209_1241del	p.N403_T413del	X
P-0004678	65	Male	LUAD	IAC	Stage I	2	EGFR	SNP	c.2573T>G	p.L858R	7
P-0004678	65	Male	LUAD	IAC	Stage I	2	E2F3	SNP	c.1103A>G	p.H368R	6
P-0004714	66	Female	LUAD	IAC	Stage I	11.8	EGFR	SNP	c.2573T>G	p.L858R	7
P-0004714	66	Female	LUAD	IAC	Stage I	11.8	TP53	SNP	c.511G>T	p.E171*	17
P-0004714	66	Female	LUAD	IAC	Stage I	11.8	NTRK1	SNP	c.2353G>A	p.A785T	1
P-0004714	66	Female	LUAD	IAC	Stage I	11.8	EPHA3	SNP	c.1796C>A	p.P599Q	3
P-0004714	66	Female	LUAD	IAC	Stage I	11.8	CARD11	SNP	c.745C>A	p.Q249K	7
P-0004714	66	Female	LUAD	IAC	Stage I	11.8	SMO	SNP	c.628G>T	p.V210L	7
P-0004714	66	Female	LUAD	IAC	Stage I	11.8	PIK3C2G	SNP	c.1314C>G	p.C438W	12
P-0004714	66	Female	LUAD	IAC	Stage I	11.8	DIS3	SNP	c.2036A>C	p.H679P	13
P-0004714	66	Female	LUAD	IAC	Stage I	11.8	CREBBP	SNP	c.3215C>T	p.S1072F	16
P-0004714	66	Female	LUAD	IAC	Stage I	11.8	RAD51D	SNP	c.267G>T	p.K89N	17
P-0004714	66	Female	LUAD	IAC	Stage I	11.8	PTPRT	SNP	c.3311G>T	p.S1104I	20
P-0004714	66	Female	LUAD	IAC	Stage I	11.8	NOTCH4	DNP	c.2391_2392delinsAA	p.F797_Q798delinsLK	6
P-0004730	70	Male	LUAD	IAC	Stage I	2	EGFR	DEL	c.2235_2249del	p.E746_A750del	7
P-0004730	70	Male	LUAD	IAC	Stage I	2	MAX	DEL	c.246_248del	p.Q83del	14
P-0004858	63	Female	LUAD	IAC	Stage I	6.9	ETV1	SNP	c.23A>T	p.Q8L	7
P-0004858	63	Female	LUAD	IAC	Stage I	6.9	RAD21	SNP	c.923C>T	p.P308L	8
P-0004858	63	Female	LUAD	IAC	Stage I	6.9	GATA3	SNP	c.332C>A	p.P111H	10
P-0004858	63	Female	LUAD	IAC	Stage I	6.9	STK11	SNP	c.717G>T	p.W239C	19
P-0004858	63	Female	LUAD	IAC	Stage I	6.9	KEAP1	SNP	c.389C>T	p.P130L	19
P-0004858	63	Female	LUAD	IAC	Stage I	6.9	IGF1	DEL	c.458del	p.P153Qfs*49	12
P-0004858	63	Female	LUAD	IAC	Stage I	6.9	ATM	DEL	c.4870_4875del	p.H1624_K1625del	11
P-0004878	78	Female	LUAD	IAC	Stage I	1	MET	SNP	c.1863-2A>G	p.X621_splice	7
P-0004882	63	Female	LUAD	IAC	Stage I	3.9	FUBP1	SNP	c.1721C>T	p.P574L	1
P-0004882	63	Female	LUAD	IAC	Stage I	3.9	SMAD4	SNP	c.1569C>G	p.C523W	18
P-0004882	63	Female	LUAD	IAC	Stage I	3.9	PTPRS	SNP	c.4988C>G	p.A1663G	19
P-0004882	63	Female	LUAD	IAC	Stage I	3.9	PTPRT	SNP	c.2154C>A	p.N718K	20
P-0005094	70	Female	LUAD	IAC	Stage I	3	EGFR	SNP	c.2156G>C	p.G719A	7
P-0005094	70	Female	LUAD	IAC	Stage I	3	TP53	SNP	c.842A>T	p.D281V	17
P-0005094	70	Female	LUAD	IAC	Stage I	3	JAK3	SNP	c.2317G>T	p.V773F	19
P-0005170	75	Male	LUAD	MIA	Stage Ⅱ	3.9	PIK3CA	SNP	c.3196G>A	p.A1066T	3
P-0005170	75	Male	LUAD	MIA	Stage Ⅱ	3.9	NPM1	SNP	c.641C>G	p.S214*	5
P-0005170	75	Male	LUAD	MIA	Stage Ⅱ	3.9	STK11	SNP	c.290+1G>A	p.X97_splice	19
P-0005170	75	Male	LUAD	MIA	Stage Ⅱ	3.9	KEAP1	SNP	c.1381A>T	p.I461F	19
P-0005190	58	Male	LUAD	IAC	Stage I	3.9	KRAS	SNP	c.34G>A	p.G12S	12
P-0005190	58	Male	LUAD	IAC	Stage I	3.9	KEAP1	SNP	c.1808G>T	p.G603V	19
P-0005190	58	Male	LUAD	IAC	Stage I	3.9	HIST1H3B	SNP	c.325A>G	p.N109D	6
P-0005190	58	Male	LUAD	IAC	Stage I	3.9	STK11	INS	c.727dup	p.V243Gfs*23	19
P-0005194	50	Female	LUAD	IAC	Stage I	15.7	KRAS	SNP	c.35G>T	p.G12V	12
P-0005194	50	Female	LUAD	IAC	Stage I	15.7	ATRX	SNP	c.6109G>A	p.V2037I	X
P-0005194	50	Female	LUAD	IAC	Stage I	15.7	STK11	SNP	c.923G>T	p.W308L	19
P-0005194	50	Female	LUAD	IAC	Stage I	15.7	CIC	SNP	c.644G>A	p.R215Q	19
P-0005194	50	Female	LUAD	IAC	Stage I	15.7	DDR2	SNP	c.1552G>T	p.V518L	1
P-0005194	50	Female	LUAD	IAC	Stage I	15.7	CUL3	SNP	c.1034T>A	p.L345*	2
P-0005194	50	Female	LUAD	IAC	Stage I	15.7	CUL3	SNP	c.179A>T	p.N60I	2
P-0005194	50	Female	LUAD	IAC	Stage I	15.7	RAD50	SNP	c.552-1G>T	p.X184_splice	5
P-0005194	50	Female	LUAD	IAC	Stage I	15.7	NOTCH4	SNP	c.469C>T	p.R157W	6
P-0005194	50	Female	LUAD	IAC	Stage I	15.7	EPHA7	SNP	c.751A>T	p.S251C	6
P-0005194	50	Female	LUAD	IAC	Stage I	15.7	MET	SNP	c.3960G>T	p.W1320C	7
P-0005194	50	Female	LUAD	IAC	Stage I	15.7	MLL2	SNP	c.449G>T	p.W150L	12
P-0005194	50	Female	LUAD	IAC	Stage I	15.7	TRAF7	SNP	c.251G>T	p.R84L	16
P-0005194	50	Female	LUAD	IAC	Stage I	15.7	BCOR	SNP	c.4222G>T	p.D1408Y	X
P-0005194	50	Female	LUAD	IAC	Stage I	15.7	BCOR	SNP	c.1614G>T	p.Q538H	X
P-0005194	50	Female	LUAD	IAC	Stage I	15.7	CDH1	INS	c.865delinsTA	p.A289Yfs*4	16
P-0005198	74	Female	LUAD	IAC	Stage Ⅱ	3.9	CTNNB1	SNP	c.97T>C	p.S33P	3
P-0005198	74	Female	LUAD	IAC	Stage Ⅱ	3.9	RBM10	SNP	c.1241C>A	p.S414*	X
P-0005198	74	Female	LUAD	IAC	Stage Ⅱ	3.9	MED12	DEL	c.5952del	p.V1985*	X
P-0005198	74	Female	LUAD	IAC	Stage Ⅱ	3.9	EGFR	DEL	c.2237_2256delinsTC	p.E746_S752delinsV	7
P-0005567	67	Female	LUAD	IAC	Stage I	10.8	TP53	SNP	c.469G>T	p.V157F	17
P-0005567	67	Female	LUAD	IAC	Stage I	10.8	TP53	SNP	c.722C>A	p.S241Y	17
P-0005567	67	Female	LUAD	IAC	Stage I	10.8	EPHB1	SNP	c.1967G>T	p.G656V	3
P-0005567	67	Female	LUAD	IAC	Stage I	10.8	TET2	SNP	c.1942G>T	p.D648Y	4
P-0005567	67	Female	LUAD	IAC	Stage I	10.8	GNAQ	SNP	c.502G>T	p.A168S	9
P-0005567	67	Female	LUAD	IAC	Stage I	10.8	RET	SNP	c.1357G>T	p.G453W	10
P-0005567	67	Female	LUAD	IAC	Stage I	10.8	FGF19	SNP	c.487T>G	p.S163A	11
P-0005567	67	Female	LUAD	IAC	Stage I	10.8	ARID2	SNP	c.2858C>G	p.A953G	12
P-0005567	67	Female	LUAD	IAC	Stage I	10.8	SRSF2	SNP	c.451T>C	p.S151P	17
P-0005567	67	Female	LUAD	IAC	Stage I	10.8	GATA1	SNP	c.844T>A	p.C282S	X
P-0005567	67	Female	LUAD	IAC	Stage I	10.8	POLE	INS	c.6750_6753delinsTTTTT	p.M2252Yfs*52	12
P-0005580	76	Female	LUAD	IAC	Stage I	2	EGFR	SNP	c.2573T>G	p.L858R	7
P-0005580	76	Female	LUAD	IAC	Stage I	2	ATM	DEL	c.977_985del	p.I326_S328del	11
P-0005694	60	Female	LUAD	IAC	Stage I	6.9	MTOR	SNP	c.749C>G	p.A250G	1
P-0005694	60	Female	LUAD	IAC	Stage I	6.9	RAD50	SNP	c.181A>C	p.T61P	5
P-0005694	60	Female	LUAD	IAC	Stage I	6.9	GATA3	SNP	c.1142C>A	p.S381*	10
P-0005694	60	Female	LUAD	IAC	Stage I	6.9	NTRK3	SNP	c.1660C>A	p.L554M	15
P-0005694	60	Female	LUAD	IAC	Stage I	6.9	NTRK3	SNP	c.1567T>A	p.C523S	15
P-0005694	60	Female	LUAD	IAC	Stage I	6.9	NF1	SNP	c.2023G>T	p.G675*	17
P-0005694	60	Female	LUAD	IAC	Stage I	6.9	NF1	SNP	c.2560C>T	p.Q854*	17
P-0005845	74	Female	LUAD	IAC	Stage I	3	EGFR	SNP	c.2573T>G	p.L858R	7
P-0005845	74	Female	LUAD	IAC	Stage I	3	CREBBP	SNP	c.2849C>T	p.T950M	16
P-0005845	74	Female	LUAD	IAC	Stage I	3	ATRX	SNP	c.3019C>T	p.Q1007*	X
P-0005881	64	Female	LUAD	IAC	Stage I	5.9	KRAS	SNP	c.34G>T	p.G12C	12
P-0005881	64	Female	LUAD	IAC	Stage I	5.9	TP53	SNP	c.329G>T	p.R110L	17
P-0005881	64	Female	LUAD	IAC	Stage I	5.9	CDK4	SNP	c.71G>A	p.R24H	12
P-0005881	64	Female	LUAD	IAC	Stage I	5.9	ARID1A	SNP	c.4635G>A	p.W1545*	1
P-0005881	64	Female	LUAD	IAC	Stage I	5.9	MAP3K1	SNP	c.2996C>T	p.T999I	5
P-0005881	64	Female	LUAD	IAC	Stage I	5.9	IGF1R	SNP	c.3828G>T	p.E1276D	15
P-0005927	60	Female	LUAD	IAC	Stage I	4.9	STK11	DEL	c.169del	p.E57Kfs*7	19
P-0005927	60	Female	LUAD	IAC	Stage I	4.9	ARID1A	SNP	c.5430C>G	p.D1810E	1
P-0005927	60	Female	LUAD	IAC	Stage I	4.9	FAT1	SNP	c.9722A>T	p.E3241V	4
P-0005927	60	Female	LUAD	IAC	Stage I	4.9	CBL	SNP	c.959A>G	p.H320R	11
P-0005927	60	Female	LUAD	IAC	Stage I	4.9	STAG2	SNP	c.783T>A	p.N261K	X
P-0005942	82	Female	LUAD	IAC	Stage I	4.9	ERBB2	INS	c.2313_2324dupATACGTGATGGC	p.Y772_A775dup	17
P-0005942	82	Female	LUAD	IAC	Stage I	4.9	CARD11	SNP	c.446G>C	p.R149P	7
P-0005942	82	Female	LUAD	IAC	Stage I	4.9	TP53	SNP	c.782+1G>A	p.X261_splice	17
P-0005942	82	Female	LUAD	IAC	Stage I	4.9	STK11	SNP	c.659A>C	p.Q220P	19
P-0005942	82	Female	LUAD	IAC	Stage I	4.9	TP53	INS	c.550_551dup	p.D184Efs*64	17
P-0006002	76	Female	LUAD	IAC	Stage I	2	EGFR	DEL	c.2236_2250delGAATTAAGAGAAGCA	p.E746_A750del	7
P-0006002	76	Female	LUAD	IAC	Stage I	2	TP53	SNP	c.515T>A	p.V172D	17
P-0006028	85	Female	LUAD	IAC	Stage I	4.9	EGFR	DEL	c.2235_2249del	p.E746_A750del	7
P-0006028	85	Female	LUAD	IAC	Stage I	4.9	IRS2	DEL	c.3099_3101del	p.P1036del	13
P-0006028	85	Female	LUAD	IAC	Stage I	4.9	DCUN1D1	SNP	c.666G>T	p.M222I	3
P-0006028	85	Female	LUAD	IAC	Stage I	4.9	ERCC2	SNP	c.1403C>A	p.P468H	19
P-0006028	85	Female	LUAD	IAC	Stage I	4.9	AR	SNP	c.509C>T	p.T170I	X
P-0006060	67	Female	LUAD	IAC	Stage Ⅱ	25.6	KRAS	SNP	c.34G>T	p.G12C	12
P-0006060	67	Female	LUAD	IAC	Stage Ⅱ	25.6	TP53	SNP	c.536A>G	p.H179R	17
P-0006060	67	Female	LUAD	IAC	Stage Ⅱ	25.6	MLL3	SNP	c.10519C>T	p.R3507*	7
P-0006060	67	Female	LUAD	IAC	Stage Ⅱ	25.6	MTOR	SNP	c.4564G>A	p.G1522S	1
P-0006060	67	Female	LUAD	IAC	Stage Ⅱ	25.6	PIK3R3	SNP	c.639G>T	p.R213S	1
P-0006060	67	Female	LUAD	IAC	Stage Ⅱ	25.6	REL	SNP	c.458A>T	p.Q153L	2
P-0006060	67	Female	LUAD	IAC	Stage Ⅱ	25.6	FAT1	SNP	c.11096A>G	p.E3699G	4
P-0006060	67	Female	LUAD	IAC	Stage Ⅱ	25.6	FAT1	SNP	c.9898G>T	p.E3300*	4
P-0006060	67	Female	LUAD	IAC	Stage Ⅱ	25.6	SDHA	SNP	c.296A>G	p.H99R	5
P-0006060	67	Female	LUAD	IAC	Stage Ⅱ	25.6	IL7R	SNP	c.1249C>G	p.P417A	5
P-0006060	67	Female	LUAD	IAC	Stage Ⅱ	25.6	BRAF	SNP	c.23G>T	p.G8V	7
P-0006060	67	Female	LUAD	IAC	Stage Ⅱ	25.6	RPS6KA4	SNP	c.2039G>T	p.R680L	11
P-0006060	67	Female	LUAD	IAC	Stage Ⅱ	25.6	MEN1	SNP	c.152A>T	p.N51I	11
P-0006060	67	Female	LUAD	IAC	Stage Ⅱ	25.6	TBX3	SNP	c.1904G>T	p.R635L	12
P-0006060	67	Female	LUAD	IAC	Stage Ⅱ	25.6	MAX	SNP	c.178C>T	p.R60W	14
P-0006060	67	Female	LUAD	IAC	Stage Ⅱ	25.6	MGA	SNP	c.4109G>C	p.G1370A	15
P-0006060	67	Female	LUAD	IAC	Stage Ⅱ	25.6	NTRK3	SNP	c.2377C>G	p.R793G	15
P-0006060	67	Female	LUAD	IAC	Stage Ⅱ	25.6	NTRK3	SNP	c.1120G>T	p.G374C	15
P-0006060	67	Female	LUAD	IAC	Stage Ⅱ	25.6	MAP2K4	SNP	c.388G>T	p.V130F	17
P-0006060	67	Female	LUAD	IAC	Stage Ⅱ	25.6	DNMT1	SNP	c.353G>T	p.R118L	19
P-0006060	67	Female	LUAD	IAC	Stage Ⅱ	25.6	MEF2B	SNP	c.116G>C	p.C39S	19
P-0006060	67	Female	LUAD	IAC	Stage Ⅱ	25.6	XIAP	SNP	c.368G>T	p.S123I	X
P-0006060	67	Female	LUAD	IAC	Stage Ⅱ	25.6	SETD2	INS	c.2077dup	p.A693Gfs*7	3
P-0006060	67	Female	LUAD	IAC	Stage Ⅱ	25.6	PIK3CG	DEL	c.1954del	p.E652Rfs*16	7
P-0006060	67	Female	LUAD	IAC	Stage Ⅱ	25.6	ERBB4	DEL	c.892del	p.V298Wfs*2	2
P-0006060	67	Female	LUAD	IAC	Stage Ⅱ	25.6	GLI1	DNP	c.2166_2167delinsTT	p.M722_D723delinsIY	12
P-0006085	63	Male	LUAD	MIA	Stage I	1	MET	DEL	c.3028+1del	D1010fs	7
P-0006127	72	Male	LUAD	IAC	Stage I	7.9	TP53	SNP	c.742C>T	p.R248W	17
P-0006127	72	Male	LUAD	IAC	Stage I	7.9	FAT1	SNP	c.6559T>C	p.Y2187H	4
P-0006127	72	Male	LUAD	IAC	Stage I	7.9	FAT1	SNP	c.6547G>A	p.E2183K	4
P-0006127	72	Male	LUAD	IAC	Stage I	7.9	FAT1	SNP	c.6430G>A	p.D2144N	4
P-0006127	72	Male	LUAD	IAC	Stage I	7.9	STK11	SNP	c.1142G>T	p.G381V	19
P-0006127	72	Male	LUAD	IAC	Stage I	7.9	GATA1	SNP	c.289G>C	p.A97P	X
P-0006127	72	Male	LUAD	IAC	Stage I	7.9	FAT1	DEL	c.6151_6171del	p.V2051_H2057del	4
P-0006127	72	Male	LUAD	IAC	Stage I	7.9	MET	DEL	c.2888-15_2892del	p.X963_splice	7
P-0006139	76	Female	LUAD	IAC	Stage I	5.9	EGFR	SNP	c.2573T>G	p.L858R	7
P-0006139	76	Female	LUAD	IAC	Stage I	5.9	MPL	SNP	c.1286G>A	p.G429E	1
P-0006139	76	Female	LUAD	IAC	Stage I	5.9	POLE	SNP	c.3652G>T	p.V1218L	12
P-0006139	76	Female	LUAD	IAC	Stage I	5.9	INSR	SNP	c.2033T>G	p.L678R	19
P-0006139	76	Female	LUAD	IAC	Stage I	5.9	PTPRT	SNP	c.959T>G	p.I320S	20
P-0006139	76	Female	LUAD	IAC	Stage I	5.9	RBM10	INS	c.877dup	p.T293Nfs*10	X
P-0006140	65	Female	LUAD	IAC	Stage I	7.9	KRAS	SNP	c.35G>C	p.G12A	12
P-0006140	65	Female	LUAD	IAC	Stage I	7.9	CARD11	SNP	c.511G>T	p.V171L	7
P-0006140	65	Female	LUAD	IAC	Stage I	7.9	JUN	SNP	c.145C>A	p.L49M	1
P-0006140	65	Female	LUAD	IAC	Stage I	7.9	PARP1	SNP	c.1399A>C	p.K467Q	1
P-0006140	65	Female	LUAD	IAC	Stage I	7.9	INPP4B	SNP	c.475A>T	p.K159*	4
P-0006140	65	Female	LUAD	IAC	Stage I	7.9	MAX	SNP	c.265A>T	p.K89*	14
P-0006140	65	Female	LUAD	IAC	Stage I	7.9	NCOR1	SNP	c.3064G>T	p.V1022F	17
P-0006140	65	Female	LUAD	IAC	Stage I	7.9	MED12	SNP	c.1422C>A	p.S474R	X
P-0006210	65	Female	LUAD	IAC	Stage I	3.9	EGFR	SNP	c.2573T>G	p.L858R	7
P-0006210	65	Female	LUAD	IAC	Stage I	3.9	FLT4	SNP	c.328G>A	p.V110I	5
P-0006210	65	Female	LUAD	IAC	Stage I	3.9	TP53	SNP	c.97-1G>C	p.X33_splice	17
P-0006210	65	Female	LUAD	IAC	Stage I	3.9	MED12	SNP	c.6157C>T	p.Q2053*	X
P-0006343	60	Female	LUAD	IAC	Stage I	5.9	KRAS	SNP	c.34G>T	p.G12C	12
P-0006343	60	Female	LUAD	IAC	Stage I	5.9	RYBP	SNP	c.468A>C	p.Q157P	3
P-0006343	60	Female	LUAD	IAC	Stage I	5.9	PDGFRA	SNP	c.1564C>G	p.R522G	4
P-0006343	60	Female	LUAD	IAC	Stage I	5.9	HGF	SNP	c.1062C>G	p.C354W	7
P-0006343	60	Female	LUAD	IAC	Stage I	5.9	MLL3	SNP	c.11533G>A	p.E3845K	7
P-0006343	60	Female	LUAD	IAC	Stage I	5.9	TSC2	SNP	c.1174G>T	p.E392*	16
P-0006421	73	Female	LUAD	MIA	Stage I	11.8	TP53	SNP	c.818G>A	p.R273H	17
P-0006421	73	Female	LUAD	MIA	Stage I	11.8	KRAS	SNP	c.34G>A	p.G12S	12
P-0006421	73	Female	LUAD	MIA	Stage I	11.8	EPHA3	SNP	c.1394G>T	p.G465V	3
P-0006421	73	Female	LUAD	MIA	Stage I	11.8	ATR	SNP	c.3245G>A	p.R1082H	3
P-0006421	73	Female	LUAD	MIA	Stage I	11.8	KDR	SNP	c.1412+1G>T	p.X471_splice	4
P-0006421	73	Female	LUAD	MIA	Stage I	11.8	ROS1	SNP	c.6159G>T	p.L2053F	6
P-0006421	73	Female	LUAD	MIA	Stage I	11.8	IKZF1	SNP	c.691G>T	p.G231C	7
P-0006421	73	Female	LUAD	MIA	Stage I	11.8	TBX3	SNP	c.682G>A	p.A228T	12
P-0006421	73	Female	LUAD	MIA	Stage I	11.8	AMER1	SNP	c.1197G>T	p.E399D	X
P-0006421	73	Female	LUAD	MIA	Stage I	11.8	RB1	DEL	c.894_906del	p.F299Lfs*4	13
P-0006421	73	Female	LUAD	MIA	Stage I	11.8	TP53	DEL	c.791del	p.L264Hfs*81	17
P-0006421	73	Female	LUAD	MIA	Stage I	11.8	FAT1	ONP	c.10543_10545delinsTTT	p.V3515F	4
P-0006640	83	Female	LUAD	IAC	Stage I	3.9	EGFR	DEL	c.2235_2249del	p.E746_A750del	7
P-0006640	83	Female	LUAD	IAC	Stage I	3.9	CUL3	SNP	c.346A>G	p.M116V	2
P-0006640	83	Female	LUAD	IAC	Stage I	3.9	ERBB3	SNP	c.3118C>T	p.R1040W	12
P-0006640	83	Female	LUAD	IAC	Stage I	3.9	ERBB3	SNP	c.3184C>G	p.L1062V	12
P-0006747	66	Female	LUAD	IAC	Stage I	6.9	KRAS	SNP	c.35G>T	p.G12V	12
P-0006747	66	Female	LUAD	IAC	Stage I	6.9	EPHA3	SNP	c.2075G>T	p.S692I	3
P-0006747	66	Female	LUAD	IAC	Stage I	6.9	PHOX2B	SNP	c.617C>A	p.P206H	4
P-0006747	66	Female	LUAD	IAC	Stage I	6.9	GLI1	SNP	c.1681C>A	p.L561M	12
P-0006747	66	Female	LUAD	IAC	Stage I	6.9	GRIN2A	SNP	c.1123G>T	p.V375L	16
P-0006747	66	Female	LUAD	IAC	Stage I	6.9	TP53	SNP	c.467G>C	p.R156P	17
P-0006747	66	Female	LUAD	IAC	Stage I	6.9	MLL2	DEL	c.1410_1412del	p.P471del	12
P-0006793	50	Female	LUAD	IAC	Stage Ⅱ	28.5	TP53	DEL	c.626_627delGA	p.R209Kfs*6	17
P-0006793	50	Female	LUAD	IAC	Stage Ⅱ	28.5	CDKN2A	SNP	c.341C>T	p.P114L	9
P-0006793	50	Female	LUAD	IAC	Stage Ⅱ	28.5	CDKN2Ap16INK4A	SNP	c.341C>T	p.P114L	9
P-0006793	50	Female	LUAD	IAC	Stage Ⅱ	28.5	CDKN1B	SNP	c.179G>A	p.W60*	12
P-0006793	50	Female	LUAD	IAC	Stage Ⅱ	28.5	FAT1	SNP	c.12674C>T	p.T4225M	4
P-0006793	50	Female	LUAD	IAC	Stage Ⅱ	28.5	ARID1A	SNP	c.4609C>T	p.Q1537*	1
P-0006793	50	Female	LUAD	IAC	Stage Ⅱ	28.5	MSH2	SNP	c.66C>G	p.F22L	2
P-0006793	50	Female	LUAD	IAC	Stage Ⅱ	28.5	PMS1	SNP	c.2167G>T	p.E723*	2
P-0006793	50	Female	LUAD	IAC	Stage Ⅱ	28.5	ERBB4	SNP	c.2521C>T	p.H841Y	2
P-0006793	50	Female	LUAD	IAC	Stage Ⅱ	28.5	BARD1	SNP	c.403G>T	p.D135Y	2
P-0006793	50	Female	LUAD	IAC	Stage Ⅱ	28.5	INHA	SNP	c.898C>A	p.P300T	2
P-0006793	50	Female	LUAD	IAC	Stage Ⅱ	28.5	EPHA3	SNP	c.815-1G>T	p.X272_splice	3
P-0006793	50	Female	LUAD	IAC	Stage Ⅱ	28.5	EPHA3	SNP	c.970C>G	p.R324G	3
P-0006793	50	Female	LUAD	IAC	Stage Ⅱ	28.5	ATR	SNP	c.6089C>A	p.A2030E	3
P-0006793	50	Female	LUAD	IAC	Stage Ⅱ	28.5	ROS1	SNP	c.6950A>G	p.Q2317R	6
P-0006793	50	Female	LUAD	IAC	Stage Ⅱ	28.5	PMS2	SNP	c.1579A>T	p.R527W	7
P-0006793	50	Female	LUAD	IAC	Stage Ⅱ	28.5	MET	SNP	c.604A>G	p.N202D	7
P-0006793	50	Female	LUAD	IAC	Stage Ⅱ	28.5	KDM5A	SNP	c.899G>T	p.G300V	12
P-0006793	50	Female	LUAD	IAC	Stage Ⅱ	28.5	MLL2	SNP	c.14879G>A	p.R4960Q	12
P-0006793	50	Female	LUAD	IAC	Stage Ⅱ	28.5	FLT1	SNP	c.2269C>A	p.L757M	13
P-0006793	50	Female	LUAD	IAC	Stage Ⅱ	28.5	BRCA2	SNP	c.2458G>T	p.D820Y	13
P-0006793	50	Female	LUAD	IAC	Stage Ⅱ	28.5	GREM1	SNP	c.371C>A	p.S124Y	15
P-0006793	50	Female	LUAD	IAC	Stage Ⅱ	28.5	PDPK1	SNP	c.1637G>C	p.R546P	16
P-0006793	50	Female	LUAD	IAC	Stage Ⅱ	28.5	SMAD4	SNP	c.1529G>C	p.G510A	18
P-0006793	50	Female	LUAD	IAC	Stage Ⅱ	28.5	STK11	SNP	c.766G>T	p.E256*	19
P-0006793	50	Female	LUAD	IAC	Stage Ⅱ	28.5	PTPRS	SNP	c.3736G>T	p.V1246L	19
P-0006793	50	Female	LUAD	IAC	Stage Ⅱ	28.5	PTPRT	SNP	c.4094C>A	p.T1365K	20
P-0006793	50	Female	LUAD	IAC	Stage Ⅱ	28.5	BCOR	SNP	c.704C>A	p.S235Y	X
P-0006793	50	Female	LUAD	IAC	Stage Ⅱ	28.5	MED12	SNP	c.5987G>T	p.S1996I	X
P-0006793	50	Female	LUAD	IAC	Stage Ⅱ	28.5	STAG2	SNP	c.1638G>T	p.R546S	X
P-0006912	75	Female	LUAD	IAC	Stage Ⅱ	3	EGFR	DEL	c.2235_2249del	p.E746_A750del	7
P-0006912	75	Female	LUAD	IAC	Stage Ⅱ	3	KDM5C	INS	c.202dup	p.R68Pfs*7	X
P-0006912	75	Female	LUAD	IAC	Stage Ⅱ	3	TP53	DEL	c.257_279delCACCAGCCCCCTCCTGGCCCCTG	p.A86Vfs*55	17
P-0006920	73	Male	LUAD	IAC	Stage I	7.9	ERBB2	INS	c.2313_2324dupATACGTGATGGC	p.Y772_A775dup	17
P-0006920	73	Male	LUAD	IAC	Stage I	7.9	PIK3CD	SNP	c.2413G>A	p.G805R	1
P-0006920	73	Male	LUAD	IAC	Stage I	7.9	EPHA5	SNP	c.835G>A	p.E279K	4
P-0006920	73	Male	LUAD	IAC	Stage I	7.9	PIK3R1	SNP	c.1706A>G	p.D569G	5
P-0006920	73	Male	LUAD	IAC	Stage I	7.9	FLT1	SNP	c.881G>T	p.S294I	13
P-0006920	73	Male	LUAD	IAC	Stage I	7.9	TP53	SNP	c.760A>C	p.I254L	17
P-0006920	73	Male	LUAD	IAC	Stage I	7.9	NF1	SNP	c.7147A>T	p.N2383Y	17
P-0006920	73	Male	LUAD	IAC	Stage I	7.9	TP53	DEL	c.767_781del	p.T256_S260del	17
P-0006969	79	Male	LUAD	IAC	Stage I	4.9	TP53	SNP	c.524G>A	p.R175H	17
P-0006969	79	Male	LUAD	IAC	Stage I	4.9	FYN	SNP	c.1505A>G	p.K502R	6
P-0006969	79	Male	LUAD	IAC	Stage I	4.9	PPP2R1A	SNP	c.1497G>A	p.M499I	19
P-0006969	79	Male	LUAD	IAC	Stage I	4.9	PAK7	SNP	c.1612A>T	p.T538S	20
P-0006969	79	Male	LUAD	IAC	Stage I	4.9	CRLF2	SNP	c.238C>T	p.H80Y	X
P-0007004	63	Female	LUAD	MIA	Stage I	6.9	KRAS	SNP	c.35G>C	p.G12A	12
P-0007004	63	Female	LUAD	MIA	Stage I	6.9	STK11	SNP	c.734+1G>T	p.X245_splice	19
P-0007004	63	Female	LUAD	MIA	Stage I	6.9	FOXP1	SNP	c.955G>C	p.D319H	3
P-0007004	63	Female	LUAD	MIA	Stage I	6.9	PTPRD	SNP	c.2584C>G	p.R862G	9
P-0007004	63	Female	LUAD	MIA	Stage I	6.9	PTPRD	SNP	c.1324G>T	p.E442*	9
P-0007004	63	Female	LUAD	MIA	Stage I	6.9	CD79B	SNP	c.383A>G	p.N128S	17
P-0007004	63	Female	LUAD	MIA	Stage I	6.9	ARAF	SNP	c.883G>T	p.G295W	X
P-0007074	65	Female	LUAD	IAC	Stage I	5.9	KRAS	SNP	c.34G>T	p.G12C	12
P-0007074	65	Female	LUAD	IAC	Stage I	5.9	MLL3	SNP	c.3158G>T	p.W1053L	7
P-0007074	65	Female	LUAD	IAC	Stage I	5.9	BRCA2	SNP	c.9124G>A	p.D3042N	13
P-0007074	65	Female	LUAD	IAC	Stage I	5.9	KEAP1	SNP	c.1241A>T	p.N414I	19
P-0007074	65	Female	LUAD	IAC	Stage I	5.9	PAX5	DEL	c.681del	p.L228Cfs*50	9
P-0007074	65	Female	LUAD	IAC	Stage I	5.9	STK11	DEL	c.661_680delinsGCGC	p.P221Afs*61	19
P-0007080	63	Female	LUAD	IAC	Stage I	1.8	EGFR	SNP	c.2573T>G	p.L858R	7
P-0007080	63	Female	LUAD	IAC	Stage I	1.8	EGFR	SNP	c.2782G>C	p.E928Q	7
P-0007328	59	Male	LUAD	IAC	Stage Ⅱ	12.8	MAX	SNP	c.179G>A	p.R60Q	14
P-0007328	59	Male	LUAD	IAC	Stage Ⅱ	12.8	MPL	SNP	c.1721C>A	p.S574Y	1
P-0007328	59	Male	LUAD	IAC	Stage Ⅱ	12.8	SETD2	SNP	c.5143-2A>T	p.X1715_splice	3
P-0007328	59	Male	LUAD	IAC	Stage Ⅱ	12.8	EPHA7	SNP	c.1667T>A	p.I556N	6
P-0007328	59	Male	LUAD	IAC	Stage Ⅱ	12.8	BRAF	SNP	c.2021T>A	p.L674Q	7
P-0007328	59	Male	LUAD	IAC	Stage Ⅱ	12.8	CDKN2A	SNP	c.71G>C	p.R24P	9
P-0007328	59	Male	LUAD	IAC	Stage Ⅱ	12.8	CDKN2Ap16INK4A	SNP	c.71G>C	p.R24P	9
P-0007328	59	Male	LUAD	IAC	Stage Ⅱ	12.8	FGFR2	SNP	c.1526A>T	p.K509M	10
P-0007328	59	Male	LUAD	IAC	Stage Ⅱ	12.8	ARID2	SNP	c.4570A>T	p.R1524W	12
P-0007328	59	Male	LUAD	IAC	Stage Ⅱ	12.8	FLT1	SNP	c.405C>G	p.F135L	13
P-0007328	59	Male	LUAD	IAC	Stage Ⅱ	12.8	PALB2	SNP	c.3073G>T	p.A1025S	16
P-0007328	59	Male	LUAD	IAC	Stage Ⅱ	12.8	TP53	DEL	c.789_803del	p.L264_N268del	17
P-0007328	59	Male	LUAD	IAC	Stage Ⅱ	12.8	MGA	DEL	c.2174_2175del	p.P725Rfs*19	15
P-0007328	59	Male	LUAD	IAC	Stage Ⅱ	12.8	SMARCA4	DEL	c.4683del	p.Q1562Rfs*34	19
P-0007542	62	Female	LUAD	IAC	Stage I	11.8	MTOR	SNP	c.5740G>T	p.G1914C	1
P-0007542	62	Female	LUAD	IAC	Stage I	11.8	ARID1A	SNP	c.938G>T	p.G313V	1
P-0007542	62	Female	LUAD	IAC	Stage I	11.8	PHOX2B	SNP	c.649G>A	p.G217R	4
P-0007542	62	Female	LUAD	IAC	Stage I	11.8	ARID2	SNP	c.245G>C	p.C82S	12
P-0007542	62	Female	LUAD	IAC	Stage I	11.8	GLI1	SNP	c.1237G>T	p.E413*	12
P-0007542	62	Female	LUAD	IAC	Stage I	11.8	IGF1R	SNP	c.1389G>T	p.E463D	15
P-0007542	62	Female	LUAD	IAC	Stage I	11.8	CDH1	SNP	c.2332G>T	p.A778S	16
P-0007542	62	Female	LUAD	IAC	Stage I	11.8	TP53	SNP	c.473G>T	p.R158L	17
P-0007542	62	Female	LUAD	IAC	Stage I	11.8	NF1	SNP	c.2884G>T	p.E962*	17
P-0007542	62	Female	LUAD	IAC	Stage I	11.8	RBM10	SNP	c.201+1701G>T	*67*	X
P-0007542	62	Female	LUAD	IAC	Stage I	11.8	AR	SNP	c.2722C>A	p.L908I	X
P-0007542	62	Female	LUAD	IAC	Stage I	11.8	ARID5B	DEL	c.1851delC	p.A618Pfs*11	10
P-0007545	72	Female	LUAD	IAC	Stage Ⅱ	2	PIK3CA	SNP	c.1258T>C	p.C420R	3
P-0007545	72	Female	LUAD	IAC	Stage Ⅱ	2	EGFR	DEL	c.2240_2254delTAAGAGAAGCAACAT	p.L747_T751del	7
P-0007779	70	Female	LUAD	MIA	Stage I	8.9	EGFR	SNP	c.2573T>G	p.L858R	7
P-0007779	70	Female	LUAD	MIA	Stage I	8.9	PLK2	SNP	c.649A>T	p.M217L	5
P-0007779	70	Female	LUAD	MIA	Stage I	8.9	ARID1B	SNP	c.6577G>T	p.D2193Y	6
P-0007779	70	Female	LUAD	MIA	Stage I	8.9	PARK2	SNP	c.187C>A	p.Q63K	6
P-0007779	70	Female	LUAD	MIA	Stage I	8.9	PTPRD	SNP	c.3759G>A	p.M1253I	9
P-0007779	70	Female	LUAD	MIA	Stage I	8.9	DICER1	SNP	c.3404A>G	p.Q1135R	14
P-0007779	70	Female	LUAD	MIA	Stage I	8.9	AURKB	SNP	c.476G>T	p.R159L	17
P-0007779	70	Female	LUAD	MIA	Stage I	8.9	BRCA1	SNP	c.3928A>T	p.T1310S	17
P-0007779	70	Female	LUAD	MIA	Stage I	8.9	TP53	DEL	c.738_782+87del	p.X246_splice	17
P-0007816	78	Female	LUAD	IAC	Stage I	5.9	KRAS	SNP	c.34G>T	p.G12C	12
P-0007816	78	Female	LUAD	IAC	Stage I	5.9	PLK2	SNP	c.260T>A	p.V87E	5
P-0007816	78	Female	LUAD	IAC	Stage I	5.9	RPS6KB2	SNP	c.323G>C	p.R108P	11
P-0007816	78	Female	LUAD	IAC	Stage I	5.9	DICER1	SNP	c.1310C>T	p.P437L	14
P-0007816	78	Female	LUAD	IAC	Stage I	5.9	STK11	SNP	c.1274G>C	p.R425P	19
P-0007816	78	Female	LUAD	IAC	Stage I	5.9	RBM10	SNP	c.201+1G>T	p.X67_splice	X
P-0007846	70	Female	LUAD	MIA	Stage I	2	EGFR	SNP	c.2573T>G	p.L858R	7
P-0007846	70	Female	LUAD	MIA	Stage I	2	RBM10	SNP	c.1453C>T	p.Q485*	X
P-0007896	83	Female	LUAD	IAC	Stage I	3.9	EGFR	SNP	c.2573T>G	p.L858R	7
P-0007896	83	Female	LUAD	IAC	Stage I	3.9	TP53	SNP	c.742C>T	p.R248W	17
P-0007896	83	Female	LUAD	IAC	Stage I	3.9	SMARCA4	SNP	c.3440C>T	p.S1147F	19
P-0007896	83	Female	LUAD	IAC	Stage I	3.9	RB1	DEL	c.1216-9_1225del	p.X406_splice	13
P-0008029	71	Male	LUAD	IAC	Stage Ⅱ	3.9	KRAS	SNP	c.35G>C	p.G12A	12
P-0008029	71	Male	LUAD	IAC	Stage Ⅱ	3.9	PMS1	SNP	c.2214G>T	p.M738I	2
P-0008029	71	Male	LUAD	IAC	Stage Ⅱ	3.9	CDKN2B	SNP	c.205G>T	p.G69C	9
P-0008029	71	Male	LUAD	IAC	Stage Ⅱ	3.9	ATM	SNP	c.6114C>G	p.H2038Q	11
P-0008292	72	Female	LUAD	MIA	Stage I	2	EGFR	DEL	c.2239_2248delTTAAGAGAAGinsC	p.L747_A750delinsP	7
P-0008292	72	Female	LUAD	MIA	Stage I	2	MED12	DEL	c.17_24delinsG	p.I6Sfs*7	X
P-0008440	65	Female	LUAD	IAC	Stage I	6.9	MAP3K1	SNP	c.2557C>T	p.R853C	5
P-0008440	65	Female	LUAD	IAC	Stage I	6.9	LATS1	SNP	c.1450A>G	p.T484A	6
P-0008440	65	Female	LUAD	IAC	Stage I	6.9	IGF2	SNP	c.472C>T	p.P158S	11
P-0008440	65	Female	LUAD	IAC	Stage I	6.9	MLL2	SNP	c.8558C>T	p.P2853L	12
P-0008440	65	Female	LUAD	IAC	Stage I	6.9	NF1	SNP	c.3565C>T	p.Q1189*	17
P-0008440	65	Female	LUAD	IAC	Stage I	6.9	NF1	SNP	c.6862C>T	p.Q2288*	17
P-0008440	65	Female	LUAD	IAC	Stage I	6.9	GATA1	SNP	c.164C>A	p.A55D	X
P-0008553	50	Female	LUAD	IAC	Stage I	8.9	KRAS	SNP	c.35G>C	p.G12A	12
P-0008553	50	Female	LUAD	IAC	Stage I	8.9	TP53	SNP	c.536A>T	p.H179L	17
P-0008553	50	Female	LUAD	IAC	Stage I	8.9	CDKN2C	SNP	c.130-2A>T	p.X44_splice	1
P-0008553	50	Female	LUAD	IAC	Stage I	8.9	JAK1	SNP	c.1559G>T	p.G520V	1
P-0008553	50	Female	LUAD	IAC	Stage I	8.9	SF3B1	SNP	c.562G>T	p.A188S	2
P-0008553	50	Female	LUAD	IAC	Stage I	8.9	ATR	SNP	c.305G>A	p.W102*	3
P-0008553	50	Female	LUAD	IAC	Stage I	8.9	PTPRD	SNP	c.2384C>T	p.S795F	9
P-0008553	50	Female	LUAD	IAC	Stage I	8.9	NOTCH1	SNP	c.4862G>T	p.G1621V	9
P-0008553	50	Female	LUAD	IAC	Stage I	8.9	CDKN1B	DEL	c.361del	p.A121Lfs*24	12
P-0008576	72	Female	LUAD	IAC	Stage Ⅱ	4.9	KRAS	SNP	c.34G>T	p.G12C	12
P-0008576	72	Female	LUAD	IAC	Stage Ⅱ	4.9	TP53	SNP	c.461G>T	p.G154V	17
P-0008576	72	Female	LUAD	IAC	Stage Ⅱ	4.9	NTRK2	SNP	c.2451G>T	p.K817N	9
P-0008576	72	Female	LUAD	IAC	Stage Ⅱ	4.9	NOTCH1	SNP	c.6485G>T	p.S2162I	9
P-0008576	72	Female	LUAD	IAC	Stage Ⅱ	4.9	ERCC4	SNP	c.11G>C	p.G4A	16
P-0008577	61	Female	LUAD	IAC	Stage I	6.9	EGFR	SNP	c.2573T>G	p.L858R	7
P-0008577	61	Female	LUAD	IAC	Stage I	6.9	TP53	SNP	c.818G>A	p.R273H	17
P-0008577	61	Female	LUAD	IAC	Stage I	6.9	PIK3CA	SNP	c.1633G>A	p.E545K	3
P-0008577	61	Female	LUAD	IAC	Stage I	6.9	RBM10	SNP	c.1984G>T	p.E662*	X
P-0008577	61	Female	LUAD	IAC	Stage I	6.9	ERCC5	SNP	c.1763G>T	p.S588I	13
P-0008577	61	Female	LUAD	IAC	Stage I	6.9	STK11	SNP	c.115C>T	p.R39C	19
P-0008577	61	Female	LUAD	IAC	Stage I	6.9	RUNX1	SNP	c.318G>A	p.W106*	21
P-0008601	59	Male	LUAD	IAC	Stage I	3	EGFR	SNP	c.2573T>G	p.L858R	7
P-0008601	59	Male	LUAD	IAC	Stage I	3	TP53	SNP	c.637C>T	p.R213*	17
P-0008601	59	Male	LUAD	IAC	Stage I	3	EGFR	SNP	c.185T>G	p.L62R	7
P-0008664	58	Female	LUAD	MIA	Stage I	4.9	EGFR	SNP	c.2573T>G	p.L858R	7
P-0008664	58	Female	LUAD	MIA	Stage I	4.9	TP53	SNP	c.818G>A	p.R273H	17
P-0008664	58	Female	LUAD	MIA	Stage I	4.9	DDR2	SNP	c.1831C>T	p.R611*	1
P-0008664	58	Female	LUAD	MIA	Stage I	4.9	MDC1	SNP	c.4769C>T	p.P1590L	6
P-0008664	58	Female	LUAD	MIA	Stage I	4.9	RBM10	DEL	c.853_874del	p.L285Sfs*115	X
P-0008957	69	Male	LUAD	IAC	Stage I	9.8	CTNNB1	SNP	c.100G>A	p.G34R	3
P-0008957	69	Male	LUAD	IAC	Stage I	9.8	BRD4	SNP	c.3445C>T	p.R1149W	19
P-0008957	69	Male	LUAD	IAC	Stage I	9.8	TP53	SNP	c.613T>C	p.Y205H	17
P-0008957	69	Male	LUAD	IAC	Stage I	9.8	DDR2	SNP	c.1135A>T	p.T379S	1
P-0008957	69	Male	LUAD	IAC	Stage I	9.8	BLM	SNP	c.3357G>T	p.L1119F	15
P-0008957	69	Male	LUAD	IAC	Stage I	9.8	GRIN2A	SNP	c.1344G>T	p.E448D	16
P-0008957	69	Male	LUAD	IAC	Stage I	9.8	HOXB13	SNP	c.314C>A	p.T105N	17
P-0008957	69	Male	LUAD	IAC	Stage I	9.8	STK11	SNP	c.436A>T	p.K146*	19
P-0008957	69	Male	LUAD	IAC	Stage I	9.8	PTEN	DEL	c.686_709del	p.S229_K237delins*	10
P-0008957	69	Male	LUAD	IAC	Stage I	9.8	PIK3C3	DNP	c.1818_1819delinsTT	p.E607*	18
P-0009042	70	Female	LUAD	IAC	Stage I	6.9	NOTCH4	SNP	c.418C>T	p.R140C	6
P-0009042	70	Female	LUAD	IAC	Stage I	6.9	EGFR	SNP	c.2248G>C	p.A750P	7
P-0009042	70	Female	LUAD	IAC	Stage I	6.9	INHBA	SNP	c.1021G>A	p.A341T	7
P-0009042	70	Female	LUAD	IAC	Stage I	6.9	RECQL4	SNP	c.1693G>C	p.V565L	8
P-0009042	70	Female	LUAD	IAC	Stage I	6.9	ZFHX3	SNP	c.5788T>C	p.S1930P	16
P-0009042	70	Female	LUAD	IAC	Stage I	6.9	JAK3	SNP	c.486T>A	p.C162*	19
P-0009042	70	Female	LUAD	IAC	Stage I	6.9	EGFR	DEL	c.2236_2248delinsATTC	p.E746_A750delinsIP	7
P-0009092	59	Female	LUAD	IAC	Stage I	30.5	TP53	SNP	c.559+1G>T	p.X187_splice	17
P-0009092	59	Female	LUAD	IAC	Stage I	30.5	ARID1A	SNP	c.2732G>T	p.R911M	1
P-0009092	59	Female	LUAD	IAC	Stage I	30.5	NOTCH2	SNP	c.6214C>T	p.P2072S	1
P-0009092	59	Female	LUAD	IAC	Stage I	30.5	NOTCH2	SNP	c.3923G>T	p.C1308F	1
P-0009092	59	Female	LUAD	IAC	Stage I	30.5	ERBB4	SNP	c.3746C>A	p.P1249H	2
P-0009092	59	Female	LUAD	IAC	Stage I	30.5	ERBB4	SNP	c.3048G>T	p.M1016I	2
P-0009092	59	Female	LUAD	IAC	Stage I	30.5	EPHB1	SNP	c.2744C>T	p.T915I	3
P-0009092	59	Female	LUAD	IAC	Stage I	30.5	EIF4A2	SNP	c.8G>T	p.G3V	3
P-0009092	59	Female	LUAD	IAC	Stage I	30.5	KDR	SNP	c.3793G>C	p.A1265P	4
P-0009092	59	Female	LUAD	IAC	Stage I	30.5	EPHA5	SNP	c.2542G>T	p.E848*	4
P-0009092	59	Female	LUAD	IAC	Stage I	30.5	NOTCH4	SNP	c.3034G>T	p.D1012Y	6
P-0009092	59	Female	LUAD	IAC	Stage I	30.5	CARD11	SNP	c.3311G>T	p.R1104L	7
P-0009092	59	Female	LUAD	IAC	Stage I	30.5	MET	SNP	c.1733G>A	p.G578E	7
P-0009092	59	Female	LUAD	IAC	Stage I	30.5	PAK1	SNP	c.538G>T	p.D180Y	11
P-0009092	59	Female	LUAD	IAC	Stage I	30.5	ATM	SNP	c.4364G>T	p.S1455I	11
P-0009092	59	Female	LUAD	IAC	Stage I	30.5	ATM	SNP	c.5926G>T	p.A1976S	11
P-0009092	59	Female	LUAD	IAC	Stage I	30.5	ATM	SNP	c.8021C>G	p.T2674R	11
P-0009092	59	Female	LUAD	IAC	Stage I	30.5	PIK3C2G	SNP	c.507A>G	p.I169M	12
P-0009092	59	Female	LUAD	IAC	Stage I	30.5	POLE	SNP	c.6382G>T	p.D2128Y	12
P-0009092	59	Female	LUAD	IAC	Stage I	30.5	FLT1	SNP	c.461T>G	p.L154R	13
P-0009092	59	Female	LUAD	IAC	Stage I	30.5	FOXO1	SNP	c.127G>C	p.A43P	13
P-0009092	59	Female	LUAD	IAC	Stage I	30.5	FOXA1	SNP	c.1082G>T	p.S361I	14
P-0009092	59	Female	LUAD	IAC	Stage I	30.5	MGA	SNP	c.6864G>T	p.K2288N	15
P-0009092	59	Female	LUAD	IAC	Stage I	30.5	TSC2	SNP	c.3352C>T	p.Q1118*	16
P-0009092	59	Female	LUAD	IAC	Stage I	30.5	CDK12	SNP	c.3986C>A	p.S1329Y	17
P-0009092	59	Female	LUAD	IAC	Stage I	30.5	STAT5A	SNP	c.551-1G>T	p.X184_splice	17
P-0009092	59	Female	LUAD	IAC	Stage I	30.5	MAP2K2	SNP	c.130C>G	p.L44V	19
P-0009092	59	Female	LUAD	IAC	Stage I	30.5	NCOA3	SNP	c.2995G>T	p.G999C	20
P-0009092	59	Female	LUAD	IAC	Stage I	30.5	ATRX	SNP	c.5225G>T	p.R1742M	X
P-0009092	59	Female	LUAD	IAC	Stage I	30.5	MAP3K13	DEL	c.1164_1165del	p.Q388Hfs*5	3
P-0009092	59	Female	LUAD	IAC	Stage I	30.5	ARID2	DEL	c.1279del	p.E427Kfs*13	12
P-0009194	70	Male	LUAD	IAC	Stage I	5.9	KRAS	SNP	c.37G>T	p.G13C	12
P-0009194	70	Male	LUAD	IAC	Stage I	5.9	PTPRD	SNP	c.3257C>G	p.T1086R	9
P-0009194	70	Male	LUAD	IAC	Stage I	5.9	KRAS	SNP	c.252A>G	p.I84M	12
P-0009194	70	Male	LUAD	IAC	Stage I	5.9	H3F3C	SNP	c.339C>A	p.H113Q	12
P-0009194	70	Male	LUAD	IAC	Stage I	5.9	FLT1	SNP	c.620G>T	p.C207F	13
P-0009194	70	Male	LUAD	IAC	Stage I	5.9	KEAP1	SNP	c.1624G>T	p.E542*	19
P-0009260	79	Female	LUAD	MIA	Stage I	2	EGFR	SNP	c.2573T>G	p.L858R	7
P-0009260	79	Female	LUAD	MIA	Stage I	2	EGFR	SNP	c.2326C>T	p.R776C	7
P-0009289	70	Male	LUAD	IAC	Stage I	10.8	KRAS	SNP	c.35G>T	p.G12V	12
P-0009289	70	Male	LUAD	IAC	Stage I	10.8	HIST3H3	SNP	c.266C>A	p.A89D	1
P-0009289	70	Male	LUAD	IAC	Stage I	10.8	IRS1	SNP	c.1691G>T	p.S564I	2
P-0009289	70	Male	LUAD	IAC	Stage I	10.8	NSD1	SNP	c.1577G>T	p.R526M	5
P-0009289	70	Male	LUAD	IAC	Stage I	10.8	ATM	SNP	c.8370A>T	p.R2790S	11
P-0009289	70	Male	LUAD	IAC	Stage I	10.8	ATM	SNP	c.8509G>A	p.E2837K	11
P-0009289	70	Male	LUAD	IAC	Stage I	10.8	GLI1	SNP	c.924C>A	p.C308*	12
P-0009289	70	Male	LUAD	IAC	Stage I	10.8	STK11	SNP	c.375-2A>T	p.X125_splice	19
P-0009289	70	Male	LUAD	IAC	Stage I	10.8	BCL2L1	SNP	c.248T>C	p.M83T	20
P-0009289	70	Male	LUAD	IAC	Stage I	10.8	DNMT3B	SNP	c.47G>T	p.G16V	20
P-0009289	70	Male	LUAD	IAC	Stage I	10.8	RUNX1	DEL	c.1412_1413del	p.R471Pfs*128	21
P-0009312	51	Male	LUAD	IAC	Stage Ⅱ	5.9	RASA1	SNP	c.2487+1G>A	p.X829_splice	5
P-0009312	51	Male	LUAD	IAC	Stage Ⅱ	5.9	APC	SNP	c.834+1G>C	p.X278_splice	5
P-0009312	51	Male	LUAD	IAC	Stage Ⅱ	5.9	ARID2	SNP	c.5338G>C	p.G1780R	12
P-0009312	51	Male	LUAD	IAC	Stage Ⅱ	5.9	MAX	SNP	c.88G>C	p.A30P	14
P-0009312	51	Male	LUAD	IAC	Stage Ⅱ	5.9	CDKN2A	DEL	c.464_*43delCCGATTGAAAGAACCAGAGAGGCTCTGAGAAACCTCGGGAAACTTAGATCA	*155*	9
P-0009312	51	Male	LUAD	IAC	Stage Ⅱ	5.9	CDKN2Ap16INK4A	DEL	c.464_*43delCCGATTGAAAGAACCAGAGAGGCTCTGAGAAACCTCGGGAAACTTAGATCA	*155*	9
P-0009312	51	Male	LUAD	IAC	Stage Ⅱ	5.9	TP53	DEL	c.460_465del	p.G154_T155del	17
P-0009313	71	Female	LUAD	IAC	Stage I	19.7	TP53	SNP	c.469G>T	p.V157F	17
P-0009313	71	Female	LUAD	IAC	Stage I	19.7	BRAF	SNP	c.1397G>T	p.G466V	7
P-0009313	71	Female	LUAD	IAC	Stage I	19.7	NOTCH3	SNP	c.2609C>T	p.S870F	19
P-0009313	71	Female	LUAD	IAC	Stage I	19.7	FGFR2	SNP	c.2387C>T	p.S796F	10
P-0009313	71	Female	LUAD	IAC	Stage I	19.7	MTOR	SNP	c.5365G>A	p.A1789T	1
P-0009313	71	Female	LUAD	IAC	Stage I	19.7	NOTCH2	SNP	c.298G>T	p.D100Y	1
P-0009313	71	Female	LUAD	IAC	Stage I	19.7	TET2	SNP	c.2897A>T	p.Q966L	4
P-0009313	71	Female	LUAD	IAC	Stage I	19.7	RAD50	SNP	c.682A>T	p.T228S	5
P-0009313	71	Female	LUAD	IAC	Stage I	19.7	PDGFRB	SNP	c.109C>A	p.P37T	5
P-0009313	71	Female	LUAD	IAC	Stage I	19.7	EPHA7	SNP	c.1321G>T	p.A441S	6
P-0009313	71	Female	LUAD	IAC	Stage I	19.7	CARD11	SNP	c.3029C>A	p.T1010K	7
P-0009313	71	Female	LUAD	IAC	Stage I	19.7	RPS6KA4	SNP	c.428G>T	p.G143V	11
P-0009313	71	Female	LUAD	IAC	Stage I	19.7	ARID2	SNP	c.1924G>T	p.G642*	12
P-0009313	71	Female	LUAD	IAC	Stage I	19.7	MGA	SNP	c.316C>T	p.P106S	15
P-0009313	71	Female	LUAD	IAC	Stage I	19.7	YES1	SNP	c.1505A>T	p.H502L	18
P-0009313	71	Female	LUAD	IAC	Stage I	19.7	PIK3C3	SNP	c.2524G>T	p.V842F	18
P-0009313	71	Female	LUAD	IAC	Stage I	19.7	ATRX	SNP	c.3088A>T	p.K1030*	X
P-0009313	71	Female	LUAD	IAC	Stage I	19.7	AKT3	DEL	c.1114del	p.D372Mfs*10	1
P-0009313	71	Female	LUAD	IAC	Stage I	19.7	CARD11	DEL	c.655del	p.V219Sfs*2	7
P-0009313	71	Female	LUAD	IAC	Stage I	19.7	NTRK1	DNP	c.450_451delinsAA	p.H151N	1
P-0009358	72	Female	LUAD	IAC	Stage Ⅱ	6.9	EPHA5	SNP	c.1857-1G>T	p.X619_splice	4
P-0009358	72	Female	LUAD	IAC	Stage Ⅱ	6.9	RHEB	SNP	c.381G>T	p.R127S	7
P-0009358	72	Female	LUAD	IAC	Stage Ⅱ	6.9	GNAQ	SNP	c.760C>T	p.L254F	9
P-0009358	72	Female	LUAD	IAC	Stage Ⅱ	6.9	PALB2	SNP	c.2213G>A	p.G738D	16
P-0009358	72	Female	LUAD	IAC	Stage Ⅱ	6.9	NF1	SNP	c.3198-1G>T	p.X1066_splice	17
P-0009358	72	Female	LUAD	IAC	Stage Ⅱ	6.9	STK11	SNP	c.921-1G>C	p.X307_splice	19
P-0009358	72	Female	LUAD	IAC	Stage Ⅱ	6.9	KEAP1	SNP	c.247G>T	p.V83F	19
P-0009422	79	Female	LUAD	MIA	Stage I	1	KRAS	SNP	c.35G>C	p.G12A	12
P-0009590	70	Female	LUAD	IAC	Stage I	8.9	KRAS	SNP	c.34G>T	p.G12C	12
P-0009590	70	Female	LUAD	IAC	Stage I	8.9	KEAP1	SNP	c.283G>A	p.A95T	19
P-0009590	70	Female	LUAD	IAC	Stage I	8.9	APC	SNP	c.8146G>T	p.V2716L	5
P-0009590	70	Female	LUAD	IAC	Stage I	8.9	CHEK1	SNP	c.1120G>T	p.V374F	11
P-0009590	70	Female	LUAD	IAC	Stage I	8.9	FLT1	SNP	c.3587A>G	p.E1196G	13
P-0009590	70	Female	LUAD	IAC	Stage I	8.9	TRAF7	SNP	c.1798G>T	p.G600C	16
P-0009590	70	Female	LUAD	IAC	Stage I	8.9	RBM10	SNP	c.866A>C	p.H289P	X
P-0009590	70	Female	LUAD	IAC	Stage I	8.9	ARID2	DEL	c.47del	p.G16Dfs*42	12
P-0009590	70	Female	LUAD	IAC	Stage I	8.9	STK11	DEL	c.745_749delinsG	p.T249Gfs*37	19
P-0009633	60	Female	LUAD	IAC	Stage I	5.9	KRAS	SNP	c.35G>T	p.G12V	12
P-0009633	60	Female	LUAD	IAC	Stage I	5.9	KRAS	SNP	c.29G>T	p.G10V	12
P-0009633	60	Female	LUAD	IAC	Stage I	5.9	BRCA2	SNP	c.314T>G	p.L105*	13
P-0009633	60	Female	LUAD	IAC	Stage I	5.9	AXIN2	SNP	c.1781C>G	p.A594G	17
P-0009633	60	Female	LUAD	IAC	Stage I	5.9	KDM6A	SNP	c.1856A>G	p.H619R	X
P-0009633	60	Female	LUAD	IAC	Stage I	5.9	ARAF	SNP	c.626G>A	p.R209H	X
P-0009643	80	Male	LUAD	MIA	Stage I	6.9	MDM4	SNP	c.1108G>T	p.V370F	1
P-0009643	80	Male	LUAD	MIA	Stage I	6.9	HGF	SNP	c.2074G>T	p.V692F	7
P-0009643	80	Male	LUAD	MIA	Stage I	6.9	HGF	SNP	c.1271G>C	p.R424P	7
P-0009643	80	Male	LUAD	MIA	Stage I	6.9	CREBBP	SNP	c.5212C>A	p.H1738N	16
P-0009643	80	Male	LUAD	MIA	Stage I	6.9	KEAP1	SNP	c.212G>T	p.R71L	19
P-0009643	80	Male	LUAD	MIA	Stage I	6.9	SMARCA4	SNP	c.1484G>A	p.G495D	19
P-0009643	80	Male	LUAD	MIA	Stage I	6.9	PTPRD	DNP	c.5276_5277delinsAG	p.P1759Q	9
P-0009702	72	Male	LUAD	IAC	Stage I	4.9	NF1	SNP	c.3198-2A>G	p.X1066_splice	17
P-0009702	72	Male	LUAD	IAC	Stage I	4.9	AKT3	SNP	c.127C>T	p.Q43*	1
P-0009702	72	Male	LUAD	IAC	Stage I	4.9	AKT2	SNP	c.1346C>T	p.T449I	19
P-0009702	72	Male	LUAD	IAC	Stage I	4.9	ICOSLG	SNP	c.327G>C	p.Q109H	21
P-0009702	72	Male	LUAD	IAC	Stage I	4.9	NF2	SNP	c.1574+1G>A	p.X525_splice	22
P-0009742	75	Male	LUAD	MIA	Stage I	1	AKT2	SNP	c.439G>A	p.V147M	19
P-0009742	75	Male	LUAD	MIA	Stage I	1	MET	DEL	c.2888-28_2888del	p.X963_splice	7
P-0009823	78	Male	LUAD	MIA	Stage I	3.9	KRAS	SNP	c.35G>A	p.G12D	12
P-0009823	78	Male	LUAD	MIA	Stage I	3.9	NOTCH3	SNP	c.2000G>T	p.G667V	19
P-0009823	78	Male	LUAD	MIA	Stage I	3.9	JAK3	SNP	c.290T>C	p.V97A	19
P-0009823	78	Male	LUAD	MIA	Stage I	3.9	MEF2B	SNP	c.375G>T	p.L125F	19
P-0009894	69	Male	LUAD	IAC	Stage I	9.8	TP53	SNP	c.839G>T	p.R280I	17
P-0009894	69	Male	LUAD	IAC	Stage I	9.8	EPHA3	SNP	c.725T>A	p.M242K	3
P-0009894	69	Male	LUAD	IAC	Stage I	9.8	CSF1R	SNP	c.1550C>A	p.P517Q	5
P-0009894	69	Male	LUAD	IAC	Stage I	9.8	EPHA7	SNP	c.1173G>T	p.Q391H	6
P-0009894	69	Male	LUAD	IAC	Stage I	9.8	INHBA	SNP	c.468G>A	p.W156*	7
P-0009894	69	Male	LUAD	IAC	Stage I	9.8	HNF1A	SNP	c.1206C>A	p.N402K	12
P-0009894	69	Male	LUAD	IAC	Stage I	9.8	DOT1L	SNP	c.2026A>T	p.K676*	19
P-0009894	69	Male	LUAD	IAC	Stage I	9.8	KEAP1	SNP	c.881A>T	p.D294V	19
P-0009894	69	Male	LUAD	IAC	Stage I	9.8	RBM10	SNP	c.1640G>T	p.G547V	X
P-0009894	69	Male	LUAD	IAC	Stage I	9.8	STK11	DEL	c.834_840del	p.G279Rfs*6	19
P-0009920	78	Female	LUAD	IAC	Stage I	4.9	U2AF1	SNP	c.101C>T	p.S34F	21
P-0009920	78	Female	LUAD	IAC	Stage I	4.9	KRAS	SNP	c.37G>T	p.G13C	12
P-0009920	78	Female	LUAD	IAC	Stage I	4.9	TET1	SNP	c.5746C>G	p.P1916A	10
P-0009920	78	Female	LUAD	IAC	Stage I	4.9	PIK3C2G	SNP	c.3468-1G>T	p.X1156_splice	12
P-0009920	78	Female	LUAD	IAC	Stage I	4.9	BCOR	SNP	c.3724C>A	p.Q1242K	X
P-0009937	63	Female	LUAD	MIA	Stage I	3	BCOR	SNP	c.4376A>G	p.N1459S	X
P-0009937	63	Female	LUAD	MIA	Stage I	3	RBM10	SNP	c.1511A>G	p.Y504C	X
P-0009937	63	Female	LUAD	MIA	Stage I	3	RBM10	DEL	c.13del	p.R5Dfs*80	X
P-0009957	65	Female	LUAD	IAC	Stage I	3.9	EGFR	SNP	c.2573T>G	p.L858R	7
P-0009957	65	Female	LUAD	IAC	Stage I	3.9	TP53	SNP	c.314G>A	p.G105D	17
P-0009957	65	Female	LUAD	IAC	Stage I	3.9	TP53	SNP	c.581T>G	p.L194R	17
P-0009957	65	Female	LUAD	IAC	Stage I	3.9	MAP3K13	SNP	c.782C>G	p.T261R	3
P-0009975	75	Female	LUAD	IAC	Stage I	7.9	KRAS	SNP	c.35G>A	p.G12D	12
P-0009975	75	Female	LUAD	IAC	Stage I	7.9	ALK	SNP	c.398G>T	p.R133L	2
P-0009975	75	Female	LUAD	IAC	Stage I	7.9	KDR	SNP	c.3629C>A	p.P1210H	4
P-0009975	75	Female	LUAD	IAC	Stage I	7.9	PARK2	SNP	c.779G>T	p.C260F	6
P-0009975	75	Female	LUAD	IAC	Stage I	7.9	IGF2	SNP	c.583G>T	p.G195C	11
P-0009975	75	Female	LUAD	IAC	Stage I	7.9	HNF1A	SNP	c.886G>A	p.G296R	12
P-0009975	75	Female	LUAD	IAC	Stage I	7.9	AMER1	SNP	c.2236C>A	p.P746T	X
P-0009975	75	Female	LUAD	IAC	Stage I	7.9	RAD50	INS	c.1620dup	p.L541Afs*7	5
P-0010131	65	Female	LUAD	MIA	Stage I	2	EGFR	SNP	c.2573T>G	p.L858R	7
P-0010131	65	Female	LUAD	MIA	Stage I	2	RBM10	DEL	c.273_274del	p.Q92Efs*10	X
P-0010133	73	Female	LUAD	IAC	Stage I	3	EGFR	DEL	c.2235_2249del	p.E746_A750del	7
P-0010133	73	Female	LUAD	IAC	Stage I	3	TP53	SNP	c.725G>A	p.C242Y	17
P-0010133	73	Female	LUAD	IAC	Stage I	3	ERCC4	SNP	c.2630C>T	p.A877V	16
P-0010169	82	Male	LUAD	IAC	Stage I	3.9	KRAS	SNP	c.183A>C	p.Q61H	12
P-0010169	82	Male	LUAD	IAC	Stage I	3.9	MAP3K1	SNP	c.1382A>G	p.D461G	5
P-0010169	82	Male	LUAD	IAC	Stage I	3.9	HGF	SNP	c.1453A>T	p.I485L	7
P-0010169	82	Male	LUAD	IAC	Stage I	3.9	NKX2-1	DEL	c.812_828del	p.G271Afs*162	14
P-0010210	64	Female	LUAD	MIA	Stage I	2	MET	SNP	c.3028+1G>A	p.X1010_splice	7
P-0010210	64	Female	LUAD	MIA	Stage I	2	ARID1A	INS	c.5365_5367delinsACCT	p.A1789Tfs*13	1
P-0010253	75	Female	LUAD	IAC	Stage I	3	SETD2	SNP	c.3739G>T	p.D1247Y	3
P-0010253	75	Female	LUAD	IAC	Stage I	3	EPHA7	SNP	c.1445A>T	p.E482V	6
P-0010253	75	Female	LUAD	IAC	Stage I	3	NTRK3	SNP	c.622+1G>A	p.X208_splice	15
P-0010300	53	Male	LUAD	IAC	Stage Ⅱ	3.9	TP53	SNP	c.825T>G	p.C275W	17
P-0010300	53	Male	LUAD	IAC	Stage Ⅱ	3.9	TP53	SNP	c.159G>A	p.W53*	17
P-0010300	53	Male	LUAD	IAC	Stage Ⅱ	3.9	ERBB2	DNP	c.2263_2264delTTinsCC	p.L755P	17
P-0010300	53	Male	LUAD	IAC	Stage Ⅱ	3.9	MLL3	DEL	c.9647_9649del	p.Q3216del	7
P-0010307	64	Male	LUAD	IAC	Stage I	6.9	KRAS	SNP	c.34G>T	p.G12C	12
P-0010307	64	Male	LUAD	IAC	Stage I	6.9	BCL2L11	SNP	c.299A>G	p.D100G	2
P-0010307	64	Male	LUAD	IAC	Stage I	6.9	INPP4B	SNP	c.1270A>T	p.I424L	4
P-0010307	64	Male	LUAD	IAC	Stage I	6.9	DIS3	SNP	c.2301A>T	p.L767F	13
P-0010307	64	Male	LUAD	IAC	Stage I	6.9	GRIN2A	SNP	c.2617G>T	p.G873*	16
P-0010307	64	Male	LUAD	IAC	Stage I	6.9	NCOR1	INS	c.2980dup	p.C994Lfs*24	17
P-0010307	64	Male	LUAD	IAC	Stage I	6.9	STK11	DNP	c.725_726delinsTT	p.G242V	19
P-0010328	66	Male	LUAD	MIA	Stage I	3	KRAS	SNP	c.35G>A	p.G12D	12
P-0010328	66	Male	LUAD	MIA	Stage I	3	DOT1L	SNP	c.3422C>T	p.T1141I	19
P-0010328	66	Male	LUAD	MIA	Stage I	3	ARID5B	DEL	c.1433del	p.L478*	10
P-0010345	72	Male	LUAD	IAC	Stage I	4.9	PIK3CA	SNP	c.1637A>C	p.Q546P	3
P-0010345	72	Male	LUAD	IAC	Stage I	4.9	EGFR	SNP	c.2155G>T	p.G719C	7
P-0010345	72	Male	LUAD	IAC	Stage I	4.9	EGFR	SNP	c.2303G>T	p.S768I	7
P-0010345	72	Male	LUAD	IAC	Stage I	4.9	SETD2	SNP	c.5383A>T	p.K1795*	3
P-0010345	72	Male	LUAD	IAC	Stage I	4.9	FBXW7	SNP	c.1084G>A	p.D362N	4
P-0010359	60	Male	LUAD	IAC	Stage I	3	PIK3CA	SNP	c.3140A>G	p.H1047R	3
P-0010359	60	Male	LUAD	IAC	Stage I	3	EGFR	DEL	c.2236_2250delGAATTAAGAGAAGCA	p.E746_A750del	7
P-0010359	60	Male	LUAD	IAC	Stage I	3	ALOX12B	SNP	c.1495C>T	p.R499C	17
P-0010522	70	Male	LUAD	IAC	Stage I	3	TP53	SNP	c.742C>T	p.R248W	17
P-0010522	70	Male	LUAD	IAC	Stage I	3	KRAS	SNP	c.183A>C	p.Q61H	12
P-0010522	70	Male	LUAD	IAC	Stage I	3	ARID2	SNP	c.93-1G>A	p.X31_splice	12
P-0010592	65	Male	LUAD	IAC	Stage I	5.9	KRAS	DNP	c.34_35delGGinsTT	p.G12F	12
P-0010592	65	Male	LUAD	IAC	Stage I	5.9	NOTCH2	SNP	c.5173A>T	p.K1725*	1
P-0010592	65	Male	LUAD	IAC	Stage I	5.9	CDC73	SNP	c.938G>C	p.G313A	1
P-0010592	65	Male	LUAD	IAC	Stage I	5.9	PARP1	SNP	c.2332C>T	p.L778F	1
P-0010592	65	Male	LUAD	IAC	Stage I	5.9	LMO1	SNP	c.250A>G	p.T84A	11
P-0010592	65	Male	LUAD	IAC	Stage I	5.9	IRS2	SNP	c.1595A>G	p.D532G	13
P-0010611	63	Female	LUAD	MIA	Stage I	5.9	KRAS	SNP	c.34G>T	p.G12C	12
P-0010611	63	Female	LUAD	MIA	Stage I	5.9	PDGFRA	SNP	c.2287G>T	p.D763Y	4
P-0010611	63	Female	LUAD	MIA	Stage I	5.9	PDGFRB	SNP	c.607G>T	p.A203S	5
P-0010611	63	Female	LUAD	MIA	Stage I	5.9	PDGFRB	SNP	c.602C>A	p.S201Y	5
P-0010611	63	Female	LUAD	MIA	Stage I	5.9	HIST1H3E	SNP	c.26G>A	p.R9H	6
P-0010611	63	Female	LUAD	MIA	Stage I	5.9	ATM	SNP	c.8170C>A	p.Q2724K	11
P-0010632	68	Male	LUAD	IAC	Stage I	7.9	KRAS	SNP	c.34G>T	p.G12C	12
P-0010632	68	Male	LUAD	IAC	Stage I	7.9	STK11	SNP	c.712A>T	p.I238F	19
P-0010632	68	Male	LUAD	IAC	Stage I	7.9	CARD11	SNP	c.720G>T	p.E240D	7
P-0010632	68	Male	LUAD	IAC	Stage I	7.9	POLE	SNP	c.5552+1G>T	p.X1851_splice	12
P-0010632	68	Male	LUAD	IAC	Stage I	7.9	BRCA2	SNP	c.3308T>C	p.L1103S	13
P-0010632	68	Male	LUAD	IAC	Stage I	7.9	SPOP	SNP	c.760A>T	p.M254L	17
P-0010632	68	Male	LUAD	IAC	Stage I	7.9	KEAP1	SNP	c.620T>G	p.I207S	19
P-0010632	68	Male	LUAD	IAC	Stage I	7.9	KEAP1	SNP	c.610C>G	p.R204G	19
P-0010675	57	Male	LUAD	IAC	Stage I	2	EGFR	INS	c.2317_2319dupCAC	p.H773dup	7
P-0010675	57	Male	LUAD	IAC	Stage I	2	STK40	SNP	c.624G>T	p.R208S	1
P-0010741	77	Male	LUAD	IAC	Stage I	5.9	KRAS	SNP	c.183A>C	p.Q61H	12
P-0010741	77	Male	LUAD	IAC	Stage I	5.9	ERBB3	SNP	c.2539C>G	p.Q847E	12
P-0010741	77	Male	LUAD	IAC	Stage I	5.9	AXIN2	SNP	c.311G>A	p.C104Y	17
P-0010741	77	Male	LUAD	IAC	Stage I	5.9	RBM10	SNP	c.202-2A>G	p.X68_splice	X
P-0010741	77	Male	LUAD	IAC	Stage I	5.9	ATRX	SNP	c.4591T>C	p.C1531R	X
P-0010741	77	Male	LUAD	IAC	Stage I	5.9	SETD2	DEL	c.5285_5286del	p.H1762Lfs*26	3
P-0010785	77	Male	LUAD	IAC	Stage I	6.9	TP53	SNP	c.464C>A	p.T155N	17
P-0010785	77	Male	LUAD	IAC	Stage I	6.9	ERBB2	SNP	c.2126A>T	p.Q709L	17
P-0010785	77	Male	LUAD	IAC	Stage I	6.9	CTLA4	SNP	c.614C>T	p.P205L	2
P-0010785	77	Male	LUAD	IAC	Stage I	6.9	TERT	SNP	c.803G>C	p.R268P	5
P-0010785	77	Male	LUAD	IAC	Stage I	6.9	IRF4	SNP	c.427G>A	p.D143N	6
P-0010785	77	Male	LUAD	IAC	Stage I	6.9	TET1	SNP	c.5878G>T	p.D1960Y	10
P-0010785	77	Male	LUAD	IAC	Stage I	6.9	TP63	DNP	c.558_559delinsTT	p.A187S	3
P-0010841	61	Female	LUAD	IAC	Stage I	3	EP300	SNP	c.4330G>A	p.D1444N	22
P-0010841	61	Female	LUAD	IAC	Stage I	3	RBM10	SNP	c.-126+28G>T	*42*	X
P-0010841	61	Female	LUAD	IAC	Stage I	3	ERBB2	INS	c.2327delinsTTGT	p.G776delinsVV	17
P-0010976	69	Female	LUAD	MIA	Stage I	2	MED12	SNP	c.6044G>C	p.R2015T	X
P-0010976	69	Female	LUAD	MIA	Stage I	2	EGFR	DEL	c.2238_2252delinsGCAA	p.L747Qfs*12	7
P-0011005	65	Male	LUAD	IAC	Stage I	9.8	KRAS	SNP	c.34G>T	p.G12C	12
P-0011005	65	Male	LUAD	IAC	Stage I	9.8	RBM10	SNP	c.1711C>T	p.Q571*	X
P-0011005	65	Male	LUAD	IAC	Stage I	9.8	PMS1	SNP	c.2093A>T	p.Q698L	2
P-0011005	65	Male	LUAD	IAC	Stage I	9.8	STK11	DEL	c.941del	p.P314Lfs*22	19
P-0011005	65	Male	LUAD	IAC	Stage I	9.8	NFKBIA	SNP	c.281T>C	p.I94T	14
P-0011005	65	Male	LUAD	IAC	Stage I	9.8	GPS2	SNP	c.23C>T	p.P8L	17
P-0011005	65	Male	LUAD	IAC	Stage I	9.8	SMAD2	SNP	c.1025G>T	p.G342V	18
P-0011005	65	Male	LUAD	IAC	Stage I	9.8	PTPRT	SNP	c.3060G>A	p.W1020*	20
P-0011005	65	Male	LUAD	IAC	Stage I	9.8	KEAP1	INS	c.1649_1650insA	p.M550Ifs*24	19
P-0011005	65	Male	LUAD	IAC	Stage I	9.8	TBX3	DEL	c.1576del	p.A526Pfs*106	12
P-0011041	82	Female	LUAD	IAC	Stage I	10.8	EPHB1	SNP	c.2851C>A	p.L951I	3
P-0011041	82	Female	LUAD	IAC	Stage I	10.8	ATM	SNP	c.4988G>T	p.G1663V	11
P-0011041	82	Female	LUAD	IAC	Stage I	10.8	HNF1A	SNP	c.1424C>T	p.P475L	12
P-0011041	82	Female	LUAD	IAC	Stage I	10.8	CDH1	SNP	c.520A>T	p.N174Y	16
P-0011041	82	Female	LUAD	IAC	Stage I	10.8	PTPRT	SNP	c.2500C>A	p.R834S	20
P-0011041	82	Female	LUAD	IAC	Stage I	10.8	CRLF2	SNP			X
P-0011041	82	Female	LUAD	IAC	Stage I	10.8	BCOR	SNP	c.1084G>T	p.A362S	X
P-0011041	82	Female	LUAD	IAC	Stage I	10.8	ATRX	SNP	c.70C>A	p.H24N	X
P-0011041	82	Female	LUAD	IAC	Stage I	10.8	ATM	DEL	c.3938del	p.E1313Gfs*36	11
P-0011041	82	Female	LUAD	IAC	Stage I	10.8	STK11	DEL	c.616del	p.A206Rfs*81	19
P-0011041	82	Female	LUAD	IAC	Stage I	10.8	NKX3-1	DEL	c.343del	p.R115Gfs*22	8
P-0011150	78	Male	LUAD	IAC	Stage I	29.5	KRAS	SNP	c.34G>T	p.G12C	12
P-0011150	78	Male	LUAD	IAC	Stage I	29.5	TP53	SNP	c.892G>T	p.E298*	17
P-0011150	78	Male	LUAD	IAC	Stage I	29.5	CD79A	SNP	c.164C>T	p.P55L	19
P-0011150	78	Male	LUAD	IAC	Stage I	29.5	DDR2	SNP	c.1568A>T	p.E523V	1
P-0011150	78	Male	LUAD	IAC	Stage I	29.5	ALK	SNP	c.1007C>A	p.P336Q	2
P-0011150	78	Male	LUAD	IAC	Stage I	29.5	SF3B1	SNP	c.2566G>A	p.D856N	2
P-0011150	78	Male	LUAD	IAC	Stage I	29.5	VHL	SNP	c.103G>T	p.A35S	3
P-0011150	78	Male	LUAD	IAC	Stage I	29.5	VHL	SNP	c.317G>T	p.G106V	3
P-0011150	78	Male	LUAD	IAC	Stage I	29.5	RHOA	SNP	c.566G>T	p.G189V	3
P-0011150	78	Male	LUAD	IAC	Stage I	29.5	TP63	SNP	c.1114G>C	p.D372H	3
P-0011150	78	Male	LUAD	IAC	Stage I	29.5	INPP4B	SNP	c.2110G>T	p.V704L	4
P-0011150	78	Male	LUAD	IAC	Stage I	29.5	INPP4B	SNP	c.1060C>A	p.P354T	4
P-0011150	78	Male	LUAD	IAC	Stage I	29.5	FAT1	SNP	c.842G>T	p.C281F	4
P-0011150	78	Male	LUAD	IAC	Stage I	29.5	CARD11	SNP	c.3367G>T	p.D1123Y	7
P-0011150	78	Male	LUAD	IAC	Stage I	29.5	MLL3	SNP	c.8332G>C	p.D2778H	7
P-0011150	78	Male	LUAD	IAC	Stage I	29.5	SOX17	SNP	c.883G>C	p.V295L	8
P-0011150	78	Male	LUAD	IAC	Stage I	29.5	NOTCH1	SNP	c.4834G>T	p.G1612C	9
P-0011150	78	Male	LUAD	IAC	Stage I	29.5	TET1	SNP	c.6298G>A	p.E2100K	10
P-0011150	78	Male	LUAD	IAC	Stage I	29.5	KDM5A	SNP	c.3154G>A	p.A1052T	12
P-0011150	78	Male	LUAD	IAC	Stage I	29.5	GLI1	SNP	c.763-1G>T	p.X255_splice	12
P-0011150	78	Male	LUAD	IAC	Stage I	29.5	NKX2-1	SNP	c.818G>T	p.G273V	14
P-0011150	78	Male	LUAD	IAC	Stage I	29.5	TSHR	SNP	c.1954C>A	p.P652T	14
P-0011150	78	Male	LUAD	IAC	Stage I	29.5	NF1	SNP	c.1607C>T	p.S536L	17
P-0011150	78	Male	LUAD	IAC	Stage I	29.5	NF1	SNP	c.3562C>T	p.Q1188*	17
P-0011150	78	Male	LUAD	IAC	Stage I	29.5	NF1	SNP	c.7481G>T	p.W2494L	17
P-0011150	78	Male	LUAD	IAC	Stage I	29.5	SMAD4	SNP	c.301T>A	p.W101R	18
P-0011150	78	Male	LUAD	IAC	Stage I	29.5	AKT2	SNP	c.133C>T	p.P45S	19
P-0011150	78	Male	LUAD	IAC	Stage I	29.5	AKT2	SNP	c.57C>G	p.I19M	19
P-0011150	78	Male	LUAD	IAC	Stage I	29.5	AR	SNP	c.1225G>T	p.G409W	X
P-0011150	78	Male	LUAD	IAC	Stage I	29.5	SH2D1A	SNP	c.347-1G>T	p.X116_splice	X
P-0011183	77	Female	LUAD	IAC	Stage Ⅱ	15.7	KRAS	SNP	c.35G>C	p.G12A	12
P-0011183	77	Female	LUAD	IAC	Stage Ⅱ	15.7	TP53	SNP	c.832C>T	p.P278S	17
P-0011183	77	Female	LUAD	IAC	Stage Ⅱ	15.7	SMAD3	SNP	c.1265C>A	p.S422Y	15
P-0011183	77	Female	LUAD	IAC	Stage Ⅱ	15.7	CASP8	SNP	c.811C>G	p.P271A	2
P-0011183	77	Female	LUAD	IAC	Stage Ⅱ	15.7	SETD2	SNP	c.4993G>T	p.D1665Y	3
P-0011183	77	Female	LUAD	IAC	Stage Ⅱ	15.7	KDR	SNP	c.3896C>G	p.S1299*	4
P-0011183	77	Female	LUAD	IAC	Stage Ⅱ	15.7	PLK2	SNP	c.1742A>G	p.E581G	5
P-0011183	77	Female	LUAD	IAC	Stage Ⅱ	15.7	RAC1	SNP	c.328G>C	p.E110Q	7
P-0011183	77	Female	LUAD	IAC	Stage Ⅱ	15.7	MLL3	SNP	c.12548C>G	p.S4183C	7
P-0011183	77	Female	LUAD	IAC	Stage Ⅱ	15.7	FGF19	SNP	c.55G>A	p.A19T	11
P-0011183	77	Female	LUAD	IAC	Stage Ⅱ	15.7	ATM	SNP	c.9023G>T	p.R3008L	11
P-0011183	77	Female	LUAD	IAC	Stage Ⅱ	15.7	PIK3C2G	SNP	c.2496G>C	p.Q832H	12
P-0011183	77	Female	LUAD	IAC	Stage Ⅱ	15.7	AR	SNP	c.889G>A	p.D297N	X
P-0011183	77	Female	LUAD	IAC	Stage Ⅱ	15.7	EP300	DEL	c.2482del	p.H828Ifs*22	22
P-0011183	77	Female	LUAD	IAC	Stage Ⅱ	15.7	ARID2	DEL	c.418_418+6del	p.X140_splice	12
P-0011183	77	Female	LUAD	IAC	Stage Ⅱ	15.7	NSD1	DNP	c.3760_3761delinsTT	p.P1254F	5
P-0011234	72	Female	LUAD	IAC	Stage Ⅱ	2	EGFR	DEL	c.2236_2250delGAATTAAGAGAAGCA	p.E746_A750del	7
P-0011234	72	Female	LUAD	IAC	Stage Ⅱ	2	CDC73	SNP	c.649G>A	p.E217K	1
P-0011236	65	Female	LUAD	IAC	Stage Ⅱ	14.8	KRAS	SNP	c.35G>C	p.G12A	12
P-0011236	65	Female	LUAD	IAC	Stage Ⅱ	14.8	U2AF1	SNP	c.101C>T	p.S34F	21
P-0011236	65	Female	LUAD	IAC	Stage Ⅱ	14.8	PMS2	SNP	c.300G>T	p.Q100H	7
P-0011236	65	Female	LUAD	IAC	Stage Ⅱ	14.8	PIK3CG	SNP	c.436G>A	p.E146K	7
P-0011236	65	Female	LUAD	IAC	Stage Ⅱ	14.8	ABL1	SNP	c.772G>T	p.E258*	9
P-0011236	65	Female	LUAD	IAC	Stage Ⅱ	14.8	FGFR2	SNP	c.1214A>G	p.K405R	10
P-0011236	65	Female	LUAD	IAC	Stage Ⅱ	14.8	ATM	SNP	c.5762+1G>A	p.X1921_splice	11
P-0011236	65	Female	LUAD	IAC	Stage Ⅱ	14.8	CBL	SNP	c.2601G>T	p.Q867H	11
P-0011236	65	Female	LUAD	IAC	Stage Ⅱ	14.8	NCOR1	SNP	c.1097G>C	p.G366A	17
P-0011236	65	Female	LUAD	IAC	Stage Ⅱ	14.8	CIC	SNP	c.1703C>T	p.A568V	19
P-0011236	65	Female	LUAD	IAC	Stage Ⅱ	14.8	RUNX1	SNP	c.497G>T	p.R166L	21
P-0011236	65	Female	LUAD	IAC	Stage Ⅱ	14.8	KDM5C	SNP	c.3072G>T	p.E1024D	X
P-0011236	65	Female	LUAD	IAC	Stage Ⅱ	14.8	ATRX	SNP	c.5661G>T	p.W1887C	X
P-0011236	65	Female	LUAD	IAC	Stage Ⅱ	14.8	ATRX	SNP	c.4314C>G	p.N1438K	X
P-0011236	65	Female	LUAD	IAC	Stage Ⅱ	14.8	PARK2	DNP	c.34_35delinsTT	p.G12F	6
P-0011327	64	Female	LUAD	IAC	Stage I	2	KRAS	SNP	c.34G>T	p.G12C	12
P-0011327	64	Female	LUAD	IAC	Stage I	2	PTPRS	SNP	c.4259A>G	p.N1420S	19
P-0011413	82	Male	LUAD	IAC	Stage Ⅱ	2	EGFR	DEL	c.2240_2254delTAAGAGAAGCAACAT	p.L747_T751del	7
P-0011413	82	Male	LUAD	IAC	Stage Ⅱ	2	STAT5A	SNP	c.329G>A	p.R110Q	17
P-0011461	60	Female	LUAD	IAC	Stage I	10.8	KRAS	SNP	c.35G>C	p.G12A	12
P-0011461	60	Female	LUAD	IAC	Stage I	10.8	CDKN2A	SNP	c.358G>T	p.E120*	9
P-0011461	60	Female	LUAD	IAC	Stage I	10.8	CDKN2Ap16INK4A	SNP	c.358G>T	p.E120*	9
P-0011461	60	Female	LUAD	IAC	Stage I	10.8	CDKN2Ap16INK4A	SNP	c.322G>T	p.D108Y	9
P-0011461	60	Female	LUAD	IAC	Stage I	10.8	CDKN2Ap14ARF	SNP	c.322G>T	p.D108Y	9
P-0011461	60	Female	LUAD	IAC	Stage I	10.8	TP53	SNP	c.632C>T	p.T211I	17
P-0011461	60	Female	LUAD	IAC	Stage I	10.8	EPHA5	SNP	c.245G>T	p.G82V	4
P-0011461	60	Female	LUAD	IAC	Stage I	10.8	NTRK2	SNP	c.938C>A	p.P313Q	9
P-0011461	60	Female	LUAD	IAC	Stage I	10.8	TSC2	SNP	c.5142G>C	p.Q1714H	16
P-0011461	60	Female	LUAD	IAC	Stage I	10.8	BRCA1	SNP	c.5225A>T	p.N1742I	17
P-0011461	60	Female	LUAD	IAC	Stage I	10.8	AMER1	SNP	c.2726C>T	p.S909F	X
P-0011461	60	Female	LUAD	IAC	Stage I	10.8	TSC2	DEL	c.4769_4774del	p.D1590_K1591del	16
P-0012065	43	Male	LUAD	IAC	Stage Ⅱ	4.9	KRAS	SNP	c.35G>T	p.G12V	12
P-0012065	43	Male	LUAD	IAC	Stage Ⅱ	4.9	EPHA3	SNP	c.707A>G	p.E236G	3
P-0012065	43	Male	LUAD	IAC	Stage Ⅱ	4.9	PIK3C2G	SNP	c.761+1G>A	p.X254_splice	12
P-0012065	43	Male	LUAD	IAC	Stage Ⅱ	4.9	KEAP1	SNP	c.425C>T	p.T142M	19
P-0012065	43	Male	LUAD	IAC	Stage Ⅱ	4.9	STK11	INS	c.179_180insGA	p.Y60*	19
P-0012079	56	Female	LUAD	IAC	Stage I	5.9	EGFR	SNP	c.2573T>G	p.L858R	7
P-0012079	56	Female	LUAD	IAC	Stage I	5.9	ARID2	SNP	c.4066C>A	p.P1356T	12
P-0012079	56	Female	LUAD	IAC	Stage I	5.9	TP53	SNP	c.395A>T	p.K132M	17
P-0012079	56	Female	LUAD	IAC	Stage I	5.9	MDC1	SNP	c.4028C>T	p.T1343I	6
P-0012079	56	Female	LUAD	IAC	Stage I	5.9	FANCA	SNP	c.3146T>C	p.F1049S	16
P-0012079	56	Female	LUAD	IAC	Stage I	5.9	NCOR1	SNP	c.4358G>C	p.S1453T	17
P-0012088	77	Male	LUAD	IAC	Stage I	20.7	SPEN	ONP	c.5890_5895delinsTAGGAA	p.E1964*	1
P-0012088	77	Male	LUAD	IAC	Stage I	20.7	XPO1	SNP	c.1300G>C	p.E434Q	2
P-0012088	77	Male	LUAD	IAC	Stage I	20.7	SETD2	SNP	c.5133G>C	p.K1711N	3
P-0012088	77	Male	LUAD	IAC	Stage I	20.7	FOXL2	SNP	c.207G>C	p.E69D	3
P-0012088	77	Male	LUAD	IAC	Stage I	20.7	EPHA7	SNP	c.196A>C	p.T66P	6
P-0012088	77	Male	LUAD	IAC	Stage I	20.7	FYN	SNP	c.319G>C	p.E107Q	6
P-0012088	77	Male	LUAD	IAC	Stage I	20.7	CARD11	SNP	c.2672G>T	p.R891L	7
P-0012088	77	Male	LUAD	IAC	Stage I	20.7	PTPRD	SNP	c.3748G>A	p.V1250M	9
P-0012088	77	Male	LUAD	IAC	Stage I	20.7	MLL2	SNP	c.4204C>T	p.Q1402*	12
P-0012088	77	Male	LUAD	IAC	Stage I	20.7	MGA	SNP	c.7192-1G>T	p.X2398_splice	15
P-0012088	77	Male	LUAD	IAC	Stage I	20.7	BLM	SNP	c.1462G>A	p.E488K	15
P-0012088	77	Male	LUAD	IAC	Stage I	20.7	GRIN2A	SNP	c.3850C>G	p.L1284V	16
P-0012088	77	Male	LUAD	IAC	Stage I	20.7	TP53	SNP	c.991C>T	p.Q331*	17
P-0012088	77	Male	LUAD	IAC	Stage I	20.7	TP53	SNP	c.839G>C	p.R280T	17
P-0012088	77	Male	LUAD	IAC	Stage I	20.7	ERBB2	SNP	c.61G>T	p.A21S	17
P-0012088	77	Male	LUAD	IAC	Stage I	20.7	SMARCA4	SNP	c.3426C>G	p.F1142L	19
P-0012088	77	Male	LUAD	IAC	Stage I	20.7	BRD4	SNP	c.855G>C	p.K285N	19
P-0012088	77	Male	LUAD	IAC	Stage I	20.7	JAK3	SNP	c.3205G>A	p.E1069K	19
P-0012088	77	Male	LUAD	IAC	Stage I	20.7	U2AF1	SNP	c.101C>T	p.S34F	21
P-0012088	77	Male	LUAD	IAC	Stage I	20.7	RBM10	SNP	c.598C>T	p.Q200*	X
P-0012088	77	Male	LUAD	IAC	Stage I	20.7	STAG2	SNP	c.3302G>A	p.S1101N	X
P-0012089	61	Female	LUAD	IAC	Stage I	2	TP53	DEL	c.151del	p.E51Nfs*72	17
P-0012089	61	Female	LUAD	IAC	Stage I	2	EGFR	DEL	c.2235_2249del	p.E746_A750del	7
P-0012111	62	Female	LUAD	MIA	Stage I	2	KRAS	SNP	c.34G>T	p.G12C	12
P-0012111	62	Female	LUAD	MIA	Stage I	2	ROS1	SNP	c.2587C>G	p.R863G	6
P-0012151	59	Male	LUAD	IAC	Stage Ⅱ	2	PTPRD	SNP	c.2332G>T	p.D778Y	9
P-0012151	59	Male	LUAD	IAC	Stage Ⅱ	2	AMER1	SNP	c.2941G>T	p.D981Y	X
P-0012161	57	Male	LUAD	IAC	Stage Ⅱ	4.9	TP53	SNP	c.485T>G	p.I162S	17
P-0012161	57	Male	LUAD	IAC	Stage Ⅱ	4.9	HGF	SNP	c.1912G>A	p.G638R	7
P-0012161	57	Male	LUAD	IAC	Stage Ⅱ	4.9	ARID2	SNP	c.1564A>T	p.K522*	12
P-0012161	57	Male	LUAD	IAC	Stage Ⅱ	4.9	POLD1	SNP	c.2135C>T	p.P712L	19
P-0012161	57	Male	LUAD	IAC	Stage Ⅱ	4.9	NKX2-1	DEL	c.554del	p.P185Rfs*43	14
P-0012308	82	Male	LUAD	IAC	Stage I	6.9	BRAF	SNP	c.1742A>G	p.N581S	7
P-0012308	82	Male	LUAD	IAC	Stage I	6.9	STK11	SNP	c.921-2A>T	p.X307_splice	19
P-0012308	82	Male	LUAD	IAC	Stage I	6.9	BARD1	SNP	c.614A>C	p.K205T	2
P-0012308	82	Male	LUAD	IAC	Stage I	6.9	PGR	SNP	c.691G>T	p.E231*	11
P-0012308	82	Male	LUAD	IAC	Stage I	6.9	KEAP1	SNP	c.611G>C	p.R204P	19
P-0012308	82	Male	LUAD	IAC	Stage I	6.9	DNMT3B	SNP	c.1709C>G	p.A570G	20
P-0012308	82	Male	LUAD	IAC	Stage I	6.9	PTPRD	DEL	c.5527del	p.H1843Ifs*13	9
P-0012439	70	Female	LUAD	MIA	Stage I	4.9	EGFR	SNP	c.2573T>G	p.L858R	7
P-0012439	70	Female	LUAD	MIA	Stage I	4.9	MGA	SNP	c.5592G>A	p.M1864I	15
P-0012439	70	Female	LUAD	MIA	Stage I	4.9	MLL3	SNP	c.2146G>A	p.V716I	7
P-0012439	70	Female	LUAD	MIA	Stage I	4.9	NTRK2	SNP	c.1789G>T	p.A597S	9
P-0012439	70	Female	LUAD	MIA	Stage I	4.9	MGA	SNP	c.6928G>C	p.E2310Q	15
P-0012476	80	Female	LUAD	IAC	Stage Ⅱ	10.5	STK11	DEL	c.842delC	p.P281Rfs*6	19
P-0012476	80	Female	LUAD	IAC	Stage Ⅱ	10.5	SMARCA4	SNP	c.3479G>T	p.G1160V	19
P-0012476	80	Female	LUAD	IAC	Stage Ⅱ	10.5	ARID1A	DNP	c.3084_3085delGGinsCT	p.A1029S	1
P-0012476	80	Female	LUAD	IAC	Stage Ⅱ	10.5	NUF2	SNP	c.921G>T	p.R307S	1
P-0012476	80	Female	LUAD	IAC	Stage Ⅱ	10.5	RET	SNP	c.1583G>C	p.C528S	10
P-0012476	80	Female	LUAD	IAC	Stage Ⅱ	10.5	PGR	SNP	c.181C>T	p.P61S	11
P-0012476	80	Female	LUAD	IAC	Stage Ⅱ	10.5	ATM	SNP	c.2866G>T	p.G956*	11
P-0012476	80	Female	LUAD	IAC	Stage Ⅱ	10.5	RAB35	SNP	c.63G>C	p.K21N	12
P-0012476	80	Female	LUAD	IAC	Stage Ⅱ	10.5	RAF1	SNP	c.567C>G	p.N189K	3
P-0012476	80	Female	LUAD	IAC	Stage Ⅱ	10.5	PMS2	SNP	c.826T>G	p.C276G	7
P-0012476	80	Female	LUAD	IAC	Stage Ⅱ	10.5	NKX3-1	SNP	c.189G>T	p.E63D	8
P-0012476	80	Female	LUAD	IAC	Stage Ⅱ	10.5	RBM10	SNP	c.230T>G	p.V77G	X
P-0012540	68	Male	LUAD	IAC	Stage I	27.5	TP53	DEL	c.341del	p.L114Cfs*9	17
P-0012540	68	Male	LUAD	IAC	Stage I	27.5	ROS1	SNP	c.6659A>T	p.N2220I	6
P-0012540	68	Male	LUAD	IAC	Stage I	27.5	KDR	SNP	c.2525G>T	p.R842L	4
P-0012540	68	Male	LUAD	IAC	Stage I	27.5	HIST1H1C	SNP	c.34G>A	p.A12T	6
P-0012540	68	Male	LUAD	IAC	Stage I	27.5	NOTCH4	SNP	c.5659G>T	p.A1887S	6
P-0012540	68	Male	LUAD	IAC	Stage I	27.5	JAK2	SNP	c.3178-1G>T	p.X1060_splice	9
P-0012540	68	Male	LUAD	IAC	Stage I	27.5	FANCC	SNP	c.857G>T	p.C286F	9
P-0012540	68	Male	LUAD	IAC	Stage I	27.5	ARID5B	SNP	c.1543G>A	p.E515K	10
P-0012540	68	Male	LUAD	IAC	Stage I	27.5	WT1	SNP	c.938C>A	p.A313D	11
P-0012540	68	Male	LUAD	IAC	Stage I	27.5	WT1	SNP	c.34C>A	p.P12T	11
P-0012540	68	Male	LUAD	IAC	Stage I	27.5	MLL2	SNP	c.6421G>T	p.G2141W	12
P-0012540	68	Male	LUAD	IAC	Stage I	27.5	MLL2	SNP	c.6019G>T	p.E2007*	12
P-0012540	68	Male	LUAD	IAC	Stage I	27.5	MLL2	SNP	c.5834C>T	p.P1945L	12
P-0012540	68	Male	LUAD	IAC	Stage I	27.5	MLL2	SNP	c.3311C>T	p.P1104L	12
P-0012540	68	Male	LUAD	IAC	Stage I	27.5	IRS2	SNP	c.2299C>T	p.L767F	13
P-0012540	68	Male	LUAD	IAC	Stage I	27.5	MGA	SNP	c.376G>T	p.D126Y	15
P-0012540	68	Male	LUAD	IAC	Stage I	27.5	MGA	SNP	c.2189-1G>T	p.X730_splice	15
P-0012540	68	Male	LUAD	IAC	Stage I	27.5	NTRK3	SNP	c.1328G>T	p.C443F	15
P-0012540	68	Male	LUAD	IAC	Stage I	27.5	AXIN2	SNP	c.2237+1G>C	p.X746_splice	17
P-0012540	68	Male	LUAD	IAC	Stage I	27.5	MALT1	SNP	c.725G>T	p.S242I	18
P-0012540	68	Male	LUAD	IAC	Stage I	27.5	KEAP1	SNP	c.1804A>G	p.S602G	19
P-0012540	68	Male	LUAD	IAC	Stage I	27.5	PIK3R2	SNP	c.650A>T	p.H217L	19
P-0012540	68	Male	LUAD	IAC	Stage I	27.5	PTPRT	SNP	c.1921G>A	p.D641N	20
P-0012540	68	Male	LUAD	IAC	Stage I	27.5	MED12	SNP	c.3380C>A	p.S1127*	X
P-0012540	68	Male	LUAD	IAC	Stage I	27.5	ATRX	SNP	c.3955C>T	p.Q1319*	X
P-0012540	68	Male	LUAD	IAC	Stage I	27.5	SYK	DEL	c.146del	p.G49Vfs*22	9
P-0012540	68	Male	LUAD	IAC	Stage I	27.5	CRLF2	DEL			X
P-0012540	68	Male	LUAD	IAC	Stage I	27.5	NOTCH2	DNP	c.2606_2607delinsCT	p.R869P	1
P-0012569	76	Female	LUAD	IAC	Stage I	5.9	KRAS	SNP	c.34G>T	p.G12C	12
P-0012569	76	Female	LUAD	IAC	Stage I	5.9	TERT	SNP			5
P-0012569	76	Female	LUAD	IAC	Stage I	5.9	PIK3CA	SNP	c.1624G>C	p.E542Q	3
P-0012569	76	Female	LUAD	IAC	Stage I	5.9	FH	SNP	c.260G>T	p.R87L	1
P-0012569	76	Female	LUAD	IAC	Stage I	5.9	ATRX	SNP	c.6386C>A	p.A2129D	X
P-0012569	76	Female	LUAD	IAC	Stage I	5.9	STAG2	SNP	c.220C>T	p.H74Y	X
P-0012648	62	Male	LUAD	IAC	Stage I	1	BAP1	DEL	c.932-218_984del	p.X311_splice	3
P-0012649	72	Female	LUAD	IAC	Stage I	10.8	KRAS	SNP	c.34G>T	p.G12C	12
P-0012649	72	Female	LUAD	IAC	Stage I	10.8	ALK	SNP	c.1708G>A	p.E570K	2
P-0012649	72	Female	LUAD	IAC	Stage I	10.8	EPHA5	SNP	c.1815G>T	p.R605S	4
P-0012649	72	Female	LUAD	IAC	Stage I	10.8	FBXW7	SNP	c.1697G>T	p.W566L	4
P-0012649	72	Female	LUAD	IAC	Stage I	10.8	RECQL4	SNP	c.3374C>A	p.P1125H	8
P-0012649	72	Female	LUAD	IAC	Stage I	10.8	TBX3	SNP	c.1455G>C	p.Q485H	12
P-0012649	72	Female	LUAD	IAC	Stage I	10.8	NTRK3	SNP	c.1682G>T	p.S561I	15
P-0012649	72	Female	LUAD	IAC	Stage I	10.8	GPS2	SNP	c.88C>T	p.R30W	17
P-0012649	72	Female	LUAD	IAC	Stage I	10.8	TOP1	SNP	c.1822+1G>T	p.X608_splice	20
P-0012649	72	Female	LUAD	IAC	Stage I	10.8	BCOR	SNP	c.4396C>A	p.L1466I	X
P-0012649	72	Female	LUAD	IAC	Stage I	10.8	PTPRT	DEL	c.2315del	p.G772Afs*12	20
P-0012664	58	Female	LUAD	IAC	Stage I	2	EGFR	SNP	c.2573T>G	p.L858R	7
P-0012664	58	Female	LUAD	IAC	Stage I	2	PIK3CA	SNP	c.3139C>T	p.H1047Y	3
P-0012739	73	Male	LUAD	IAC	Stage I	12.3	KRAS	SNP	c.34G>T	p.G12C	12
P-0012739	73	Male	LUAD	IAC	Stage I	12.3	U2AF1	SNP	c.101C>T	p.S34F	21
P-0012739	73	Male	LUAD	IAC	Stage I	12.3	RBM10	SNP	c.739G>C	p.A247P	X
P-0012739	73	Male	LUAD	IAC	Stage I	12.3	PTPRT	SNP	c.4094C>T	p.T1365M	20
P-0012739	73	Male	LUAD	IAC	Stage I	12.3	MYOD1	SNP	c.379G>A	p.E127K	11
P-0012739	73	Male	LUAD	IAC	Stage I	12.3	POLE	SNP	c.547G>A	p.A183T	12
P-0012739	73	Male	LUAD	IAC	Stage I	12.3	CYSLTR2	SNP	c.622G>A	p.V208M	13
P-0012739	73	Male	LUAD	IAC	Stage I	12.3	DIS3	SNP	c.2339G>T	p.R780I	13
P-0012739	73	Male	LUAD	IAC	Stage I	12.3	NOTCH3	SNP	c.2959A>T	p.T987S	19
P-0012739	73	Male	LUAD	IAC	Stage I	12.3	PAK7	SNP	c.1950G>C	p.Q650H	20
P-0012739	73	Male	LUAD	IAC	Stage I	12.3	PIK3CA	SNP	c.2383C>G	p.Q795E	3
P-0012739	73	Male	LUAD	IAC	Stage I	12.3	PHOX2B	SNP	c.830C>G	p.P277R	4
P-0012739	73	Male	LUAD	IAC	Stage I	12.3	EZH2	SNP	c.1039C>T	p.R347W	7
P-0012739	73	Male	LUAD	IAC	Stage I	12.3	PTPRD	SNP	c.1951G>T	p.A651S	9
P-0012746	59	Female	LUAD	IAC	Stage I	8.9	KRAS	SNP	c.35G>T	p.G12V	12
P-0012746	59	Female	LUAD	IAC	Stage I	8.9	BCOR	SNP	c.4376A>G	p.N1459S	X
P-0012746	59	Female	LUAD	IAC	Stage I	8.9	TP53	SNP	c.853G>A	p.E285K	17
P-0012746	59	Female	LUAD	IAC	Stage I	8.9	MTOR	SNP	c.412G>T	p.D138Y	1
P-0012746	59	Female	LUAD	IAC	Stage I	8.9	NOTCH4	SNP	c.2737T>A	p.S913T	6
P-0012746	59	Female	LUAD	IAC	Stage I	8.9	RET	SNP	c.3168G>T	p.W1056C	10
P-0012746	59	Female	LUAD	IAC	Stage I	8.9	ERCC2	SNP	c.314T>C	p.L105P	19
P-0012746	59	Female	LUAD	IAC	Stage I	8.9	PTPRT	SNP	c.3332G>T	p.G1111V	20
P-0012746	59	Female	LUAD	IAC	Stage I	8.9	PTPRT	SNP	c.1624G>T	p.V542L	20
P-0012757	56	Female	LUAD	MIA	Stage I	2	KRAS	SNP	c.35G>C	p.G12A	12
P-0012757	56	Female	LUAD	MIA	Stage I	2	CCND3	DEL	c.61_82del	p.L21Cfs*55	6
P-0012894	56	Female	LUAD	IAC	Stage Ⅱ	2	BRAF	SNP	c.1742A>T	p.N581I	7
P-0012894	56	Female	LUAD	IAC	Stage Ⅱ	2	TSC2	SNP	c.973C>T	p.Q325*	16
P-0012913	74	Female	LUAD	IAC	Stage I	11.8	KRAS	SNP	c.34G>T	p.G12C	12
P-0012913	74	Female	LUAD	IAC	Stage I	11.8	STAG2	SNP	c.3236C>G	p.T1079R	X
P-0012913	74	Female	LUAD	IAC	Stage I	11.8	DNMT3B	SNP	c.47G>T	p.G16V	20
P-0012913	74	Female	LUAD	IAC	Stage I	11.8	NEGR1	SNP	c.830G>T	p.S277I	1
P-0012913	74	Female	LUAD	IAC	Stage I	11.8	AKT3	SNP	c.1001T>A	p.V334D	1
P-0012913	74	Female	LUAD	IAC	Stage I	11.8	RAD50	SNP	c.379G>T	p.V127F	5
P-0012913	74	Female	LUAD	IAC	Stage I	11.8	HGF	SNP	c.915C>A	p.C305*	7
P-0012913	74	Female	LUAD	IAC	Stage I	11.8	PIK3CG	SNP	c.364C>A	p.L122M	7
P-0012913	74	Female	LUAD	IAC	Stage I	11.8	HNF1A	SNP	c.587C>T	p.T196I	12
P-0012913	74	Female	LUAD	IAC	Stage I	11.8	RB1	SNP	c.265-1G>A	p.X89_splice	13
P-0012913	74	Female	LUAD	IAC	Stage I	11.8	NTRK3	SNP	c.1823G>T	p.G608V	15
P-0012913	74	Female	LUAD	IAC	Stage I	11.8	TP53	DEL	c.725_726delinsT	p.C242Lfs*5	17
P-0012922	65	Female	LUAD	IAC	Stage I	6.9	EGFR	DEL	c.2235_2249del	p.E746_A750del	7
P-0012922	65	Female	LUAD	IAC	Stage I	6.9	TP53	SNP	c.574C>T	p.Q192*	17
P-0012922	65	Female	LUAD	IAC	Stage I	6.9	TP53	SNP	c.811G>C	p.E271Q	17
P-0012922	65	Female	LUAD	IAC	Stage I	6.9	TP53	DEL	c.1146del	p.K382Nfs*40	17
P-0012922	65	Female	LUAD	IAC	Stage I	6.9	SETD2	SNP	c.2003C>T	p.P668L	3
P-0012922	65	Female	LUAD	IAC	Stage I	6.9	FAT1	SNP	c.10120A>G	p.I3374V	4
P-0012922	65	Female	LUAD	IAC	Stage I	6.9	GRIN2A	SNP	c.3289G>A	p.D1097N	16
P-0013142	63	Female	LUAD	IAC	Stage I	15.7	TP53	SNP	c.742C>T	p.R248W	17
P-0013142	63	Female	LUAD	IAC	Stage I	15.7	ALK	SNP	c.352G>T	p.A118S	2
P-0013142	63	Female	LUAD	IAC	Stage I	15.7	CSF1R	SNP	c.1552G>C	p.V518L	5
P-0013142	63	Female	LUAD	IAC	Stage I	15.7	IKZF1	SNP	c.27G>C	p.M9I	7
P-0013142	63	Female	LUAD	IAC	Stage I	15.7	NBN	SNP	c.1237A>C	p.N413H	8
P-0013142	63	Female	LUAD	IAC	Stage I	15.7	ABL1	SNP	c.1953G>T	p.L651F	9
P-0013142	63	Female	LUAD	IAC	Stage I	15.7	ATM	SNP	c.3250C>T	p.Q1084*	11
P-0013142	63	Female	LUAD	IAC	Stage I	15.7	FANCA	SNP	c.2011G>C	p.D671H	16
P-0013142	63	Female	LUAD	IAC	Stage I	15.7	NF1	SNP	c.3427C>T	p.H1143Y	17
P-0013142	63	Female	LUAD	IAC	Stage I	15.7	NF1	SNP	c.5149G>T	p.E1717*	17
P-0013142	63	Female	LUAD	IAC	Stage I	15.7	NF1	SNP	c.6548G>T	p.R2183L	17
P-0013142	63	Female	LUAD	IAC	Stage I	15.7	INSR	SNP	c.1926G>T	p.W642C	19
P-0013142	63	Female	LUAD	IAC	Stage I	15.7	PTPRT	SNP	c.2902G>T	p.D968Y	20
P-0013142	63	Female	LUAD	IAC	Stage I	15.7	CDC73	DEL	c.1560del	p.X520_splice	1
P-0013142	63	Female	LUAD	IAC	Stage I	15.7	ERBB4	DNP	c.1708_1709delinsAC	p.H570T	2
P-0013142	63	Female	LUAD	IAC	Stage I	15.7	KEAP1	DEL	c.589_592delinsTAC	p.V197Yfs*33	19
P-0013273	69	Female	LUAD	IAC	Stage Ⅱ	3	KRAS	SNP	c.35G>C	p.G12A	12
P-0013273	69	Female	LUAD	IAC	Stage Ⅱ	3	NKX2-1	DEL	c.1050_1051del	p.Q350Hfs*88	14
P-0013273	69	Female	LUAD	IAC	Stage Ⅱ	3	IGF1R	SNP	c.2258G>A	p.R753Q	15
P-0013295	76	Female	LUAD	IAC	Stage I	3.9	KRAS	SNP	c.176C>G	p.A59G	12
P-0013295	76	Female	LUAD	IAC	Stage I	3.9	ARID2	DEL	c.79del	p.H27Tfs*31	12
P-0013295	76	Female	LUAD	IAC	Stage I	3.9	TP53	DEL	c.676_687del	p.G226_C229del	17
P-0013295	76	Female	LUAD	IAC	Stage I	3.9	NKX2-1	INS	c.1053dup	p.G352Rfs*87	14
P-0013338	66	Female	LUAD	IAC	Stage I	6.9	KRAS	SNP	c.35G>A	p.G12D	12
P-0013338	66	Female	LUAD	IAC	Stage I	6.9	EPHA5	SNP	c.2989G>T	p.V997L	4
P-0013338	66	Female	LUAD	IAC	Stage I	6.9	RBM10	SNP	c.2266A>T	p.K756*	X
P-0013338	66	Female	LUAD	IAC	Stage I	6.9	SOX17	DEL	c.676_677del	p.P226Afs*138	8
P-0013338	66	Female	LUAD	IAC	Stage I	6.9	XPO1	INS	c.2464dup	p.I822Nfs*3	2
P-0013338	66	Female	LUAD	IAC	Stage I	6.9	ATM	DEL	c.7607_7616del	p.G2536Efs*6	11
P-0013338	66	Female	LUAD	IAC	Stage I	6.9	NTRK3	DNP	c.1540_1541delinsAA	p.P514N	15
P-0013376	71	Female	LUAD	MIA	Stage I	11.8	KRAS	SNP	c.35G>T	p.G12V	12
P-0013376	71	Female	LUAD	MIA	Stage I	11.8	AKT3	SNP	c.274C>A	p.P92T	1
P-0013376	71	Female	LUAD	MIA	Stage I	11.8	ALK	SNP	c.1837G>T	p.A613S	2
P-0013376	71	Female	LUAD	MIA	Stage I	11.8	BCL2L11	SNP	c.185G>T	p.G62V	2
P-0013376	71	Female	LUAD	MIA	Stage I	11.8	GATA2	SNP	c.1043G>C	p.C348S	3
P-0013376	71	Female	LUAD	MIA	Stage I	11.8	KDR	SNP	c.3883G>T	p.A1295S	4
P-0013376	71	Female	LUAD	MIA	Stage I	11.8	PIK3CG	SNP	c.2523C>A	p.D841E	7
P-0013376	71	Female	LUAD	MIA	Stage I	11.8	MET	SNP	c.2870A>C	p.K957T	7
P-0013376	71	Female	LUAD	MIA	Stage I	11.8	BCOR	SNP	c.107G>T	p.G36V	X
P-0013376	71	Female	LUAD	MIA	Stage I	11.8	BRAF	DEL	c.312del	p.N105Tfs*77	7
P-0013376	71	Female	LUAD	MIA	Stage I	11.8	RBM10	DEL	c.966_969del	p.S323Wfs*83	X
P-0013376	71	Female	LUAD	MIA	Stage I	11.8	SMARCA4	DEL	c.586del	p.L196Sfs*107	19
P-0013460	57	Male	LUAD	IAC	Stage I	2	KRAS	SNP	c.34G>T	p.G12C	12
P-0013460	57	Male	LUAD	IAC	Stage I	2	FGF4	SNP	c.455C>A	p.T152N	11
P-0013511	63	Male	LUAD	IAC	Stage I	11.8	KRAS	SNP	c.34G>T	p.G12C	12
P-0013511	63	Male	LUAD	IAC	Stage I	11.8	PIK3CA	SNP	c.334A>T	p.I112F	3
P-0013511	63	Male	LUAD	IAC	Stage I	11.8	GRIN2A	SNP	c.3506G>A	p.R1169Q	16
P-0013511	63	Male	LUAD	IAC	Stage I	11.8	STK11	SNP	c.647C>T	p.S216F	19
P-0013511	63	Male	LUAD	IAC	Stage I	11.8	FGFR4	SNP	c.948G>T	p.E316D	5
P-0013511	63	Male	LUAD	IAC	Stage I	11.8	HGF	SNP	c.528C>A	p.Y176*	7
P-0013511	63	Male	LUAD	IAC	Stage I	11.8	ATM	SNP	c.7578A>C	p.R2526S	11
P-0013511	63	Male	LUAD	IAC	Stage I	11.8	MDM2	SNP	c.32A>G	p.N11S	12
P-0013511	63	Male	LUAD	IAC	Stage I	11.8	CDK8	SNP	c.49G>A	p.E17K	13
P-0013511	63	Male	LUAD	IAC	Stage I	11.8	JAK3	SNP	c.3028G>A	p.V1010I	19
P-0013511	63	Male	LUAD	IAC	Stage I	11.8	FANCC	DEL	c.28del	p.C10Vfs*36	9
P-0013511	63	Male	LUAD	IAC	Stage I	11.8	KDM5A	INS	c.1114_1115dup	p.N372Kfs*19	12
P-0013531	64	Male	LUAD	IAC	Stage I	3	EGFR	SNP	c.2573T>G	p.L858R	7
P-0013531	64	Male	LUAD	IAC	Stage I	3	TP53	SNP	c.406C>T	p.Q136*	17
P-0013531	64	Male	LUAD	IAC	Stage I	3	RBM10	SNP	c.1438C>T	p.Q480*	X
P-0013534	78	Female	LUAD	MIA	Stage I	2	EGFR	DEL	c.2240_2257delTAAGAGAAGCAACATCTC	p.L747_P753delinsS	7
P-0013534	78	Female	LUAD	MIA	Stage I	2	RBM10	DNP	c.2034_2035delinsTT	p.W678_Q679delinsC*	X
P-0013696	67	Male	LUAD	IAC	Stage I	8.9	BRAF	SNP	c.1780G>A	p.D594N	7
P-0013696	67	Male	LUAD	IAC	Stage I	8.9	STK11	SNP	c.921-1G>T	p.X307_splice	19
P-0013696	67	Male	LUAD	IAC	Stage I	8.9	JAK1	SNP	c.2738A>T	p.E913V	1
P-0013696	67	Male	LUAD	IAC	Stage I	8.9	PTEN	SNP	c.586C>T	p.H196Y	10
P-0013696	67	Male	LUAD	IAC	Stage I	8.9	DNMT3A	SNP	c.1120C>T	p.Q374*	2
P-0013696	67	Male	LUAD	IAC	Stage I	8.9	TP63	SNP	c.1136G>T	p.R379L	3
P-0013696	67	Male	LUAD	IAC	Stage I	8.9	PIM1	DEL	c.770del	p.Q257Rfs*17	6
P-0013696	67	Male	LUAD	IAC	Stage I	8.9	MLL3	SNP	c.6730A>T	p.M2244L	7
P-0013696	67	Male	LUAD	IAC	Stage I	8.9	NKX3-1	SNP	c.224A>G	p.Q75R	8
P-0013701	71	Female	LUAD	MIA	Stage I	9.8	U2AF1	SNP	c.101C>T	p.S34F	21
P-0013701	71	Female	LUAD	MIA	Stage I	9.8	KRAS	SNP	c.183A>T	p.Q61H	12
P-0013701	71	Female	LUAD	MIA	Stage I	9.8	ATM	SNP	c.2960G>T	p.C987F	11
P-0013701	71	Female	LUAD	MIA	Stage I	9.8	CBL	SNP	c.1187G>T	p.C396F	11
P-0013701	71	Female	LUAD	MIA	Stage I	9.8	TCF3	SNP	c.1700G>A	p.R567Q	19
P-0013701	71	Female	LUAD	MIA	Stage I	9.8	INPP4A	SNP	c.842G>T	p.G281V	2
P-0013701	71	Female	LUAD	MIA	Stage I	9.8	ERBB4	SNP	c.3137G>T	p.S1046I	2
P-0013701	71	Female	LUAD	MIA	Stage I	9.8	TGFBR2	SNP	c.1118G>T	p.R373L	3
P-0013701	71	Female	LUAD	MIA	Stage I	9.8	MED12	SNP	c.2635C>A	p.L879I	X
P-0013701	71	Female	LUAD	MIA	Stage I	9.8	BTK	SNP	c.447T>A	p.D149E	X
P-0013702	70	Female	LUAD	IAC	Stage I	8.9	ARID1A	DEL	c.2109del	p.A704Pfs*38	1
P-0013702	70	Female	LUAD	IAC	Stage I	8.9	PARP1	SNP	c.1772G>T	p.R591L	1
P-0013702	70	Female	LUAD	IAC	Stage I	8.9	KDM5A	SNP	c.4220A>G	p.K1407R	12
P-0013702	70	Female	LUAD	IAC	Stage I	8.9	KRAS	SNP	c.35G>T	p.G12V	12
P-0013702	70	Female	LUAD	IAC	Stage I	8.9	GRIN2A	SNP	c.4298C>A	p.A1433E	16
P-0013702	70	Female	LUAD	IAC	Stage I	8.9	EPHA3	SNP	c.2872G>A	p.V958M	3
P-0013702	70	Female	LUAD	IAC	Stage I	8.9	TET2	SNP	c.3900T>G	p.F1300L	4
P-0013702	70	Female	LUAD	IAC	Stage I	8.9	MAP3K1	SNP	c.1486A>G	p.R496G	5
P-0013702	70	Female	LUAD	IAC	Stage I	8.9	MAP3K1	SNP	c.2741G>T	p.G914V	5
P-0013705	78	Male	LUAD	MIA	Stage I	3.9	TERT	SNP			5
P-0013705	78	Male	LUAD	MIA	Stage I	3.9	TMEM127	SNP	c.665C>T	p.A222V	2
P-0013705	78	Male	LUAD	MIA	Stage I	3.9	EGFR	INS	c.2319_2320insCATCAC	p.H773_V774insHH	7
P-0013705	78	Male	LUAD	MIA	Stage I	3.9	ABL1	SNP	c.437A>G	p.N146S	9
P-0013708	75	Female	LUAD	IAC	Stage I	1	EGFR	INS	c.2303_2311dupGCGTGGACA	p.S768_D770dup	7
P-0013710	69	Female	LUAD	MIA	Stage I	3.9	KRAS	SNP	c.34G>T	p.G12C	12
P-0013710	69	Female	LUAD	MIA	Stage I	3.9	GATA3	SNP	c.1176C>A	p.N392K	10
P-0013710	69	Female	LUAD	MIA	Stage I	3.9	MGA	INS	c.3775dup	p.S1259Ffs*15	15
P-0013710	69	Female	LUAD	MIA	Stage I	3.9	NF1	SNP	c.4928T>A	p.V1643E	17
P-0013752	68	Female	LUAD	MIA	Stage I	4.9	KRAS	SNP	c.35G>C	p.G12A	12
P-0013752	68	Female	LUAD	MIA	Stage I	4.9	PPM1D	SNP	c.151C>T	p.P51S	17
P-0013752	68	Female	LUAD	MIA	Stage I	4.9	ATM	SNP	c.7238A>G	p.K2413R	11
P-0013752	68	Female	LUAD	MIA	Stage I	4.9	SETD2	DEL	c.3254del	p.P1085Lfs*36	3
P-0013752	68	Female	LUAD	MIA	Stage I	4.9	FYN	SNP	c.508A>T	p.R170*	6
P-0013794	75	Male	LUAD	IAC	Stage I	2	KRAS	SNP	c.34G>T	p.G12C	12
P-0013794	75	Male	LUAD	IAC	Stage I	2	PTPRT	SNP	c.3665A>G	p.H1222R	20
P-0013813	76	Male	LUAD	IAC	Stage I	13.8	KRAS	SNP	c.37G>T	p.G13C	12
P-0013813	76	Male	LUAD	IAC	Stage I	13.8	EGFR	SNP	c.874G>T	p.V292L	7
P-0013813	76	Male	LUAD	IAC	Stage I	13.8	PAK7	SNP	c.1025C>A	p.P342H	20
P-0013813	76	Male	LUAD	IAC	Stage I	13.8	CDC73	SNP	c.296A>G	p.N99S	1
P-0013813	76	Male	LUAD	IAC	Stage I	13.8	RPS6KA4	SNP	c.1849G>T	p.G617W	11
P-0013813	76	Male	LUAD	IAC	Stage I	13.8	ATM	INS	c.1333_1334insT	p.Q445Lfs*42	11
P-0013813	76	Male	LUAD	IAC	Stage I	13.8	PPM1D	SNP	c.218G>T	p.R73L	17
P-0013813	76	Male	LUAD	IAC	Stage I	13.8	BRD4	SNP	c.136C>T	p.P46S	19
P-0013813	76	Male	LUAD	IAC	Stage I	13.8	DNMT3A	SNP	c.1852-2A>G	p.X618_splice	2
P-0013813	76	Male	LUAD	IAC	Stage I	13.8	INHA	SNP	c.1033G>A	p.D345N	2
P-0013813	76	Male	LUAD	IAC	Stage I	13.8	FAT1	SNP	c.13489G>C	p.D4497H	4
P-0013813	76	Male	LUAD	IAC	Stage I	13.8	BRAF	SNP	c.1993A>G	p.I665V	7
P-0013813	76	Male	LUAD	IAC	Stage I	13.8	NBN	SNP	c.169C>G	p.L57V	8
P-0013813	76	Male	LUAD	IAC	Stage I	13.8	ATRX	SNP	c.4001C>G	p.P1334R	X
P-0013825	77	Female	LUAD	IAC	Stage I	1	HIST1H3I	SNP	c.41G>A	p.G14D	6
P-0013867	61	Male	LUAD	IAC	Stage I	8.9	KRAS	SNP	c.35G>T	p.G12V	12
P-0013867	61	Male	LUAD	IAC	Stage I	8.9	TP53	SNP	c.574C>T	p.Q192*	17
P-0013867	61	Male	LUAD	IAC	Stage I	8.9	KDR	SNP	c.2881C>T	p.R961W	4
P-0013867	61	Male	LUAD	IAC	Stage I	8.9	FLT1	SNP	c.571G>T	p.G191C	13
P-0013867	61	Male	LUAD	IAC	Stage I	8.9	TMPRSS2	SNP	c.437T>A	p.M146K	21
P-0013867	61	Male	LUAD	IAC	Stage I	8.9	FAT1	SNP	c.7988G>T	p.G2663V	4
P-0013867	61	Male	LUAD	IAC	Stage I	8.9	FYN	SNP	c.301C>A	p.L101M	6
P-0013867	61	Male	LUAD	IAC	Stage I	8.9	PTPRD	SNP	c.340A>T	p.T114S	9
P-0013867	61	Male	LUAD	IAC	Stage I	8.9	ATRX	SNP	c.4810G>T	p.V1604L	X
P-0013872	73	Female	LUAD	MIA	Stage I	7.9	EGFR	SNP	c.2156G>C	p.G719A	7
P-0013872	73	Female	LUAD	MIA	Stage I	7.9	TP53	SNP	c.638G>A	p.R213Q	17
P-0013872	73	Female	LUAD	MIA	Stage I	7.9	RBM10	SNP	c.1993G>T	p.E665*	X
P-0013872	73	Female	LUAD	MIA	Stage I	7.9	ABL1	SNP	c.2020C>T	p.R674W	9
P-0013872	73	Female	LUAD	MIA	Stage I	7.9	NTRK3	SNP	c.1749G>T	p.K583N	15
P-0013872	73	Female	LUAD	MIA	Stage I	7.9	ESR1	SNP	c.556G>C	p.A186P	6
P-0013872	73	Female	LUAD	MIA	Stage I	7.9	PTPRD	SNP	c.5338C>T	p.P1780S	9
P-0013872	73	Female	LUAD	MIA	Stage I	7.9	PTPRD	DNP	c.3329_3330delinsAG	p.T1110K	9
P-0013900	66	Male	LUAD	MIA	Stage I	9.8	DIS3	SNP	c.1435G>T	p.D479Y	13
P-0013900	66	Male	LUAD	MIA	Stage I	9.8	BLM	SNP	c.2464C>T	p.P822S	15
P-0013900	66	Male	LUAD	MIA	Stage I	9.8	DIS3	SNP	c.1445G>A	p.G482E	13
P-0013900	66	Male	LUAD	MIA	Stage I	9.8	CREBBP	SNP	c.1394A>T	p.Q465L	16
P-0013900	66	Male	LUAD	MIA	Stage I	9.8	BRCA1	SNP	c.571G>T	p.V191F	17
P-0013900	66	Male	LUAD	MIA	Stage I	9.8	TET2	SNP	c.2980C>T	p.H994Y	4
P-0013900	66	Male	LUAD	MIA	Stage I	9.8	FLT4	DNP	c.1219_1220delinsAT	p.G407I	5
P-0013900	66	Male	LUAD	MIA	Stage I	9.8	CARD11	SNP	c.1616G>T	p.C539F	7
P-0013900	66	Male	LUAD	MIA	Stage I	9.8	BRAF	SNP	c.1322T>G	p.L441R	7
P-0013900	66	Male	LUAD	MIA	Stage I	9.8	KRAS	ONP	c.35_37delinsATT	p.G12_G13delinsDC	12
P-0013966	63	Female	LUAD	IAC	Stage I	3.9	BRAF	SNP	c.1799T>A	p.V600E	7
P-0013966	63	Female	LUAD	IAC	Stage I	3.9	MTOR	SNP	c.4555G>A	p.A1519T	1
P-0013966	63	Female	LUAD	IAC	Stage I	3.9	SETD2	DEL	c.3738_3743delinsAT	p.D1247Sfs*11	3
P-0013966	63	Female	LUAD	IAC	Stage I	3.9	SETD2	SNP	c.962C>G	p.S321*	3
P-0013993	76	Female	LUAD	IAC	Stage I	8.9	KRAS	SNP	c.34G>T	p.G12C	12
P-0013993	76	Female	LUAD	IAC	Stage I	8.9	TP53	SNP	c.473G>T	p.R158L	17
P-0013993	76	Female	LUAD	IAC	Stage I	8.9	EGFR	SNP	c.2582T>A	p.L861Q	7
P-0013993	76	Female	LUAD	IAC	Stage I	8.9	PIK3C2G	INS	c.761dup	p.I255Nfs*9	12
P-0013993	76	Female	LUAD	IAC	Stage I	8.9	MAPK3	SNP	c.940A>C	p.N314H	16
P-0013993	76	Female	LUAD	IAC	Stage I	8.9	BCL2	SNP	c.379C>T	p.R127W	18
P-0013993	76	Female	LUAD	IAC	Stage I	8.9	KIT	SNP	c.154G>T	p.D52Y	4
P-0013993	76	Female	LUAD	IAC	Stage I	8.9	PARK2	SNP	c.638G>C	p.G213A	6
P-0013993	76	Female	LUAD	IAC	Stage I	8.9	ARAF	SNP	c.1160G>T	p.G387V	X
P-0014011	69	Female	LUAD	IAC	Stage Ⅱ	3	MAX	SNP	c.223C>T	p.R75*	14
P-0014011	69	Female	LUAD	IAC	Stage Ⅱ	3	NOTCH3	SNP	c.1819C>T	p.R607C	19
P-0014011	69	Female	LUAD	IAC	Stage Ⅱ	3	MED12	SNP	c.272G>A	p.R91H	X
P-0014089	60	Female	LUAD	IAC	Stage I	5.9	CTNNB1	SNP	c.133T>C	p.S45P	3
P-0014089	60	Female	LUAD	IAC	Stage I	5.9	BAP1	SNP	c.518A>G	p.Y173C	3
P-0014089	60	Female	LUAD	IAC	Stage I	5.9	ARID2	SNP	c.5237G>C	p.R1746T	12
P-0014089	60	Female	LUAD	IAC	Stage I	5.9	KRAS	DNP	c.181_182delinsGC	p.Q61A	12
P-0014089	60	Female	LUAD	IAC	Stage I	5.9	TGFBR2	SNP	c.1639G>C	p.D547H	3
P-0014089	60	Female	LUAD	IAC	Stage I	5.9	SMO	SNP	c.2218G>T	p.E740*	7
P-0014135	70	Female	LUAD	IAC	Stage I	18.7	TP53	SNP	c.473G>T	p.R158L	17
P-0014135	70	Female	LUAD	IAC	Stage I	18.7	U2AF1	SNP	c.101C>T	p.S34F	21
P-0014135	70	Female	LUAD	IAC	Stage I	18.7	KRAS	SNP	c.182A>T	p.Q61L	12
P-0014135	70	Female	LUAD	IAC	Stage I	18.7	TP53	SNP	c.725G>T	p.C242F	17
P-0014135	70	Female	LUAD	IAC	Stage I	18.7	PIK3CD	SNP	c.836C>T	p.S279F	1
P-0014135	70	Female	LUAD	IAC	Stage I	18.7	MTOR	SNP	c.5369G>T	p.W1790L	1
P-0014135	70	Female	LUAD	IAC	Stage I	18.7	TET1	SNP	c.1366G>T	p.V456F	10
P-0014135	70	Female	LUAD	IAC	Stage I	18.7	CHEK1	SNP	c.847G>T	p.V283L	11
P-0014135	70	Female	LUAD	IAC	Stage I	18.7	ETV6	SNP	c.986C>G	p.A329G	12
P-0014135	70	Female	LUAD	IAC	Stage I	18.7	AXIN2	SNP	c.832G>T	p.D278Y	17
P-0014135	70	Female	LUAD	IAC	Stage I	18.7	ERBB4	SNP	c.2593G>T	p.A865S	2
P-0014135	70	Female	LUAD	IAC	Stage I	18.7	CRKL	SNP	c.136G>A	p.G46R	22
P-0014135	70	Female	LUAD	IAC	Stage I	18.7	ATR	SNP	c.1295G>C	p.R432P	3
P-0014135	70	Female	LUAD	IAC	Stage I	18.7	DCUN1D1	SNP	c.324G>T	p.K108N	3
P-0014135	70	Female	LUAD	IAC	Stage I	18.7	PDGFRB	SNP	c.2270T>C	p.M757T	5
P-0014135	70	Female	LUAD	IAC	Stage I	18.7	ESR1	SNP	c.830G>T	p.R277M	6
P-0014135	70	Female	LUAD	IAC	Stage I	18.7	INHBA	SNP	c.1208A>G	p.Y403C	7
P-0014135	70	Female	LUAD	IAC	Stage I	18.7	ATRX	DNP	c.7465_7466delinsTT	p.G2489L	X
P-0014135	70	Female	LUAD	IAC	Stage I	18.7	STAG2	SNP	c.1558G>T	p.A520S	X
P-0014221	81	Male	LUAD	IAC	Stage I	3.5	KRAS	SNP	c.34G>T	p.G12C	12
P-0014221	81	Male	LUAD	IAC	Stage I	3.5	ATM	SNP	c.1399G>C	p.D467H	11
P-0014221	81	Male	LUAD	IAC	Stage I	3.5	RB1	DEL	c.1304del	p.G435Dfs*22	13
P-0014221	81	Male	LUAD	IAC	Stage I	3.5	YES1	SNP	c.833G>T	p.R278L	18
P-0014222	50	Female	LUAD	IAC	Stage I	2.6	EGFR	DEL	c.2235_2249del	p.E746_A750del	7
P-0014222	50	Female	LUAD	IAC	Stage I	2.6	TP53	SNP	c.473G>T	p.R158L	17
P-0014222	50	Female	LUAD	IAC	Stage I	2.6	CYLD	SNP	c.1941-2A>T	p.X647_splice	16
P-0014223	57	Female	LUAD	IAC	Stage Ⅱ	1.8	GLI1	SNP	c.1943G>A	p.R648H	12
P-0014223	57	Female	LUAD	IAC	Stage Ⅱ	1.8	EGFR	INS	c.2315_2320dup	p.H773_V774insAH	7
P-0014232	59	Male	LUAD	IAC	Stage I	5.3	KRAS	SNP	c.34G>T	p.G12C	12
P-0014232	59	Male	LUAD	IAC	Stage I	5.3	TP53	SNP	c.405C>G	p.C135W	17
P-0014232	59	Male	LUAD	IAC	Stage I	5.3	ERBB4	SNP	c.2203G>T	p.G735C	2
P-0014232	59	Male	LUAD	IAC	Stage I	5.3	SPOP	SNP	c.1103G>T	p.R368L	17
P-0014232	59	Male	LUAD	IAC	Stage I	5.3	PBRM1	SNP	c.3532G>T	p.E1178*	3
P-0014232	59	Male	LUAD	IAC	Stage I	5.3	CSF1R	SNP	c.989G>C	p.G330A	5
P-0014239	72	Male	LUAD	IAC	Stage Ⅱ	3.5	PIK3R1	SNP	c.1708C>T	p.L570F	5
P-0014239	72	Male	LUAD	IAC	Stage Ⅱ	3.5	CDKN2A	DEL	c.131del	p.Y44Sfs*9	9
P-0014239	72	Male	LUAD	IAC	Stage Ⅱ	3.5	CDKN2Ap16INK4A	DEL	c.131del	p.Y44Sfs*9	9
P-0014239	72	Male	LUAD	IAC	Stage Ⅱ	3.5	TP53	INS	c.215_216insTG	p.V73Afs*51	17
P-0014239	72	Male	LUAD	IAC	Stage Ⅱ	3.5	TP53	DEL	c.210del	p.V73Wfs*50	17
P-0014257	74	Female	LUAD	IAC	Stage I	10.5	STK11	SNP	c.250A>T	p.K84*	19
P-0014257	74	Female	LUAD	IAC	Stage I	10.5	PTPRT	SNP	c.1238C>T	p.A413V	20
P-0014257	74	Female	LUAD	IAC	Stage I	10.5	PTPRD	SNP	c.4160C>T	p.A1387V	9
P-0014257	74	Female	LUAD	IAC	Stage I	10.5	TET1	SNP	c.1681G>T	p.V561L	10
P-0014257	74	Female	LUAD	IAC	Stage I	10.5	ARID2	SNP	c.977C>T	p.S326F	12
P-0014257	74	Female	LUAD	IAC	Stage I	10.5	PTPN11	SNP	c.678A>G	p.I226M	12
P-0014257	74	Female	LUAD	IAC	Stage I	10.5	SLX4	DEL	c.2404_2406del	p.E802del	16
P-0014257	74	Female	LUAD	IAC	Stage I	10.5	KEAP1	DEL	c.570_575del	p.F190_E192delinsL	19
P-0014257	74	Female	LUAD	IAC	Stage I	10.5	DNMT3A	SNP	c.1532G>A	p.G511E	2
P-0014257	74	Female	LUAD	IAC	Stage I	10.5	EPHA3	SNP	c.1720C>G	p.H574D	3
P-0014257	74	Female	LUAD	IAC	Stage I	10.5	EPHA7	SNP	c.1378G>T	p.E460*	6
P-0014257	74	Female	LUAD	IAC	Stage I	10.5	CARD11	SNP	c.723G>T	p.E241D	7
P-0014266	73	Female	LUAD	MIA	Stage I	3.5	EGFR	DEL	c.2235_2249del	p.E746_A750del	7
P-0014266	73	Female	LUAD	MIA	Stage I	3.5	TP53	SNP	c.488A>G	p.Y163C	17
P-0014266	73	Female	LUAD	MIA	Stage I	3.5	WHSC1	SNP	c.2004T>A	p.Y668*	4
P-0014266	73	Female	LUAD	MIA	Stage I	3.5	MED12	SNP	c.5897C>A	p.P1966H	X
P-0014285	61	Female	LUAD	IAC	Stage I	10.5	KRAS	SNP	c.35G>A	p.G12D	12
P-0014285	61	Female	LUAD	IAC	Stage I	10.5	PIK3CA	SNP	c.3145G>C	p.G1049R	3
P-0014285	61	Female	LUAD	IAC	Stage I	10.5	SETD2	SNP	c.1679C>G	p.S560*	3
P-0014285	61	Female	LUAD	IAC	Stage I	10.5	TP53	INS	c.104dupT	p.L35Ffs*8	17
P-0014285	61	Female	LUAD	IAC	Stage I	10.5	H3F3C	SNP	c.76G>A	p.A26T	12
P-0014285	61	Female	LUAD	IAC	Stage I	10.5	PRKD1	SNP	c.931C>T	p.R311C	14
P-0014285	61	Female	LUAD	IAC	Stage I	10.5	MGA	INS	c.6222dup	p.K2075*	15
P-0014285	61	Female	LUAD	IAC	Stage I	10.5	NF1	SNP	c.1154G>A	p.R385H	17
P-0014285	61	Female	LUAD	IAC	Stage I	10.5	TCF3	SNP	c.1214G>T	p.R405L	19
P-0014285	61	Female	LUAD	IAC	Stage I	10.5	EP300	SNP	c.6248C>T	p.A2083V	22
P-0014285	61	Female	LUAD	IAC	Stage I	10.5	MDC1	SNP	c.1988G>A	p.R663K	6
P-0014285	61	Female	LUAD	IAC	Stage I	10.5	STAG2	SNP	c.982T>G	p.Y328D	X
P-0014297	71	Male	LUAD	MIA	Stage I	3.5	KRAS	SNP	c.34G>T	p.G12C	12
P-0014297	71	Male	LUAD	MIA	Stage I	3.5	MTOR	SNP	c.1811G>T	p.R604L	1
P-0014297	71	Male	LUAD	MIA	Stage I	3.5	MAX	SNP	c.244C>T	p.Q82*	14
P-0014297	71	Male	LUAD	MIA	Stage I	3.5	NF1	SNP	c.413C>A	p.A138D	17
P-0014413	72	Female	LUAD	MIA	Stage I	4.4	KRAS	SNP	c.35G>A	p.G12D	12
P-0014413	72	Female	LUAD	MIA	Stage I	4.4	ARID2	SNP	c.4258G>T	p.V1420L	12
P-0014413	72	Female	LUAD	MIA	Stage I	4.4	FYN	SNP	c.1206G>T	p.K402N	6
P-0014413	72	Female	LUAD	MIA	Stage I	4.4	PREX2	SNP	c.1460G>T	p.C487F	8
P-0014413	72	Female	LUAD	MIA	Stage I	4.4	MED12	SNP	c.5203C>A	p.R1735S	X
P-0014430	67	Female	LUAD	IAC	Stage I	4.4	MYD88	SNP	c.794T>C	p.L265P	3
P-0014430	67	Female	LUAD	IAC	Stage I	4.4	NTRK1	SNP	c.2079G>C	p.W693C	1
P-0014430	67	Female	LUAD	IAC	Stage I	4.4	TP53	SNP	c.638G>C	p.R213P	17
P-0014430	67	Female	LUAD	IAC	Stage I	4.4	ERBB2	SNP	c.1202A>T	p.E401V	17
P-0014430	67	Female	LUAD	IAC	Stage I	4.4	ROS1	SNP	c.4913G>T	p.C1638F	6
P-0014437	61	Female	LUAD	IAC	Stage Ⅱ	5.3	TP53	SNP	c.991C>T	p.Q331*	17
P-0014437	61	Female	LUAD	IAC	Stage Ⅱ	5.3	IDH1	SNP	c.395G>A	p.R132H	2
P-0014437	61	Female	LUAD	IAC	Stage Ⅱ	5.3	SPEN	SNP	c.155A>G	p.D52G	1
P-0014437	61	Female	LUAD	IAC	Stage Ⅱ	5.3	IRS1	DNP	c.215_216delinsAA	p.I72K	2
P-0014437	61	Female	LUAD	IAC	Stage Ⅱ	5.3	NOTCH4	DEL	c.5250_5257del	p.R1751Sfs*7	6
P-0014437	61	Female	LUAD	IAC	Stage Ⅱ	5.3	KDM5C	SNP	c.535C>T	p.R179C	X
P-0014453	71	Male	LUAD	IAC	Stage I	5.3	STK11	DEL	c.842delC	p.P281Rfs*6	19
P-0014453	71	Male	LUAD	IAC	Stage I	5.3	BRAF	SNP	c.1742A>G	p.N581S	7
P-0014453	71	Male	LUAD	IAC	Stage I	5.3	KEAP1	SNP	c.1447C>A	p.R483S	19
P-0014453	71	Male	LUAD	IAC	Stage I	5.3	REL	SNP	c.919C>G	p.H307D	2
P-0014453	71	Male	LUAD	IAC	Stage I	5.3	PIK3CA	SNP	c.3010A>G	p.M1004V	3
P-0014453	71	Male	LUAD	IAC	Stage I	5.3	RBM10	DEL	c.1108delC	p.Q370Rfs*37	X
P-0014496	79	Male	LUAD	IAC	Stage I	6.1	KRAS	SNP	c.34G>T	p.G12C	12
P-0014496	79	Male	LUAD	IAC	Stage I	6.1	KEAP1	SNP	c.212G>T	p.R71L	19
P-0014496	79	Male	LUAD	IAC	Stage I	6.1	CDC73	SNP	c.988C>T	p.R330W	1
P-0014496	79	Male	LUAD	IAC	Stage I	6.1	NTRK3	SNP	c.2007C>G	p.Y669*	15
P-0014496	79	Male	LUAD	IAC	Stage I	6.1	BLM	SNP	c.2687T>C	p.L896P	15
P-0014496	79	Male	LUAD	IAC	Stage I	6.1	PDGFRB	SNP	c.2948C>G	p.P983R	5
P-0014496	79	Male	LUAD	IAC	Stage I	6.1	STK11	DEL	c.863-25_875delinsCGGCTC	p.X288_splice	19
P-0014502	73	Female	LUAD	IAC	Stage Ⅱ	8.8	PIK3CA	SNP	c.1624G>A	p.E542K	3
P-0014502	73	Female	LUAD	IAC	Stage Ⅱ	8.8	EGFR	DEL	c.2240_2254delTAAGAGAAGCAACAT	p.L747_T751del	7
P-0014502	73	Female	LUAD	IAC	Stage Ⅱ	8.8	CTNNB1	SNP	c.101G>A	p.G34E	3
P-0014502	73	Female	LUAD	IAC	Stage Ⅱ	8.8	SMAD4	SNP	c.1472G>T	p.G491V	18
P-0014502	73	Female	LUAD	IAC	Stage Ⅱ	8.8	SPEN	SNP	c.10393C>T	p.P3465S	1
P-0014502	73	Female	LUAD	IAC	Stage Ⅱ	8.8	MYOD1	DEL	c.782_787delinsAGG	p.T261_S263delinsKG	11
P-0014502	73	Female	LUAD	IAC	Stage Ⅱ	8.8	GLI1	SNP	c.2985G>T	p.L995F	12
P-0014502	73	Female	LUAD	IAC	Stage Ⅱ	8.8	MAP2K2	SNP	c.897G>C	p.R299S	19
P-0014502	73	Female	LUAD	IAC	Stage Ⅱ	8.8	IRS1	SNP	c.2015C>G	p.S672C	2
P-0014502	73	Female	LUAD	IAC	Stage Ⅱ	8.8	KLF4	SNP	c.1258C>T	p.H420Y	9
P-0014525	79	Female	LUAD	IAC	Stage I	3.5	TP53	SNP	c.659A>G	p.Y220C	17
P-0014525	79	Female	LUAD	IAC	Stage I	3.5	EPHB1	SNP	c.1520G>T	p.R507L	3
P-0014525	79	Female	LUAD	IAC	Stage I	3.5	EGFR	SNP	c.2582T>G	p.L861R	7
P-0014525	79	Female	LUAD	IAC	Stage I	3.5	RB1	ONP	c.834_836delinsAAG	p.C278_K279delins*	13
P-0014572	78	Female	LUAD	IAC	Stage I	5.3	EGFR	SNP	c.2573T>G	p.L858R	7
P-0014572	78	Female	LUAD	IAC	Stage I	5.3	TP53	SNP	c.659A>G	p.Y220C	17
P-0014572	78	Female	LUAD	IAC	Stage I	5.3	MYOD1	DNP	c.216_217delinsAA	p.P73T	11
P-0014572	78	Female	LUAD	IAC	Stage I	5.3	FOXO1	SNP	c.1250C>G	p.P417R	13
P-0014572	78	Female	LUAD	IAC	Stage I	5.3	PMS1	SNP	c.1289A>G	p.K430R	2
P-0014572	78	Female	LUAD	IAC	Stage I	5.3	NOTCH4	DNP	c.747_748delinsAA	p.C249_Q250delins*	6
P-0014612	72	Male	LUAD	IAC	Stage I	4.4	EGFR	SNP	c.2573T>G	p.L858R	7
P-0014612	72	Male	LUAD	IAC	Stage I	4.4	MYCL1	SNP	c.1018A>T	p.T340S	1
P-0014612	72	Male	LUAD	IAC	Stage I	4.4	AKT3	SNP	c.1054G>A	p.E352K	1
P-0014612	72	Male	LUAD	IAC	Stage I	4.4	CREBBP	SNP	c.263A>C	p.N88T	16
P-0014612	72	Male	LUAD	IAC	Stage I	4.4	RBM10	SNP	c.241G>T	p.E81*	X
P-0014688	76	Female	LUAD	IAC	Stage I	1.8	FGFR4	SNP	c.1192C>T	p.R398W	5
P-0014688	76	Female	LUAD	IAC	Stage I	1.8	MET	SNP	c.3008A>T	p.Y1003F	7
P-0014805	66	Female	LUAD	MIA	Stage I	3.5	KRAS	SNP	c.34G>T	p.G12C	12
P-0014805	66	Female	LUAD	MIA	Stage I	3.5	GNAS	SNP	c.602G>A	p.R201H	20
P-0014805	66	Female	LUAD	MIA	Stage I	3.5	KRAS	SNP	c.434C>A	p.S145*	12
P-0014805	66	Female	LUAD	MIA	Stage I	3.5	PDGFRA	SNP	c.538G>A	p.G180R	4
P-0014817	63	Female	LUAD	IAC	Stage I	6.1	KRAS	SNP	c.34G>T	p.G12C	12
P-0014817	63	Female	LUAD	IAC	Stage I	6.1	FGF3	SNP	c.44G>T	p.G15V	11
P-0014817	63	Female	LUAD	IAC	Stage I	6.1	FLT3	SNP	c.2962G>A	p.A988T	13
P-0014817	63	Female	LUAD	IAC	Stage I	6.1	NKX2-1	SNP	c.403A>T	p.R135W	14
P-0014817	63	Female	LUAD	IAC	Stage I	6.1	EPHA3	SNP	c.1141C>G	p.R381G	3
P-0014817	63	Female	LUAD	IAC	Stage I	6.1	ARID1B	SNP	c.752G>A	p.C251Y	6
P-0014817	63	Female	LUAD	IAC	Stage I	6.1	RBM10	DEL	c.556delC	p.R186Gfs*3	X
P-0014875	52	Female	LUAD	IAC	Stage Ⅱ	7	EGFR	SNP	c.2573T>G	p.L858R	7
P-0014875	52	Female	LUAD	IAC	Stage Ⅱ	7	SMAD4	DNP	c.1054_1055delinsTT	p.G352L	18
P-0014875	52	Female	LUAD	IAC	Stage Ⅱ	7	NUP93	SNP	c.2014G>A	p.E672K	16
P-0014875	52	Female	LUAD	IAC	Stage Ⅱ	7	RAD51D	DEL	c.305del	p.P102Hfs*13	17
P-0014875	52	Female	LUAD	IAC	Stage Ⅱ	7	SMAD4	SNP	c.388C>A	p.P130T	18
P-0014875	52	Female	LUAD	IAC	Stage Ⅱ	7	SMAD4	DEL	c.400del	p.E134Nfs*13	18
P-0014875	52	Female	LUAD	IAC	Stage Ⅱ	7	EPHB1	SNP	c.1309G>A	p.V437I	3
P-0014875	52	Female	LUAD	IAC	Stage Ⅱ	7	STAG2	SNP	c.3452C>T	p.T1151I	X
P-0014878	70	Male	LUAD	IAC	Stage I	4.4	EGFR	SNP	c.2573T>G	p.L858R	7
P-0014878	70	Male	LUAD	IAC	Stage I	4.4	EGFR	SNP	c.185T>G	p.L62R	7
P-0014878	70	Male	LUAD	IAC	Stage I	4.4	INHBA	SNP	c.923G>A	p.R308H	7
P-0014878	70	Male	LUAD	IAC	Stage I	4.4	JAK1	SNP	c.1315G>C	p.G439R	1
P-0014878	70	Male	LUAD	IAC	Stage I	4.4	TP53	DEL	c.447del	p.T150Hfs*20	17
P-0014906	65	Male	LUAD	IAC	Stage I	2.6	CDC73	SNP	c.1166C>T	p.S389L	1
P-0014906	65	Male	LUAD	IAC	Stage I	2.6	RB1	SNP	c.1332+1G>T	p.X444_splice	13
P-0014906	65	Male	LUAD	IAC	Stage I	2.6	BCL6	SNP	c.1114G>T	p.A372S	3
P-0014990	74	Female	LUAD	IAC	Stage I	6.1	TP53	SNP	c.742C>T	p.R248W	17
P-0014990	74	Female	LUAD	IAC	Stage I	6.1	BRAF	SNP	c.1397G>T	p.G466V	7
P-0014990	74	Female	LUAD	IAC	Stage I	6.1	STK11	SNP	c.709G>T	p.D237Y	19
P-0014990	74	Female	LUAD	IAC	Stage I	6.1	ATM	SNP	c.7843C>T	p.Q2615*	11
P-0014990	74	Female	LUAD	IAC	Stage I	6.1	DICER1	SNP	c.3674A>G	p.Y1225C	14
P-0014990	74	Female	LUAD	IAC	Stage I	6.1	DOT1L	SNP	c.3866C>A	p.A1289D	19
P-0014990	74	Female	LUAD	IAC	Stage I	6.1	ARID1B	SNP	c.1926+3G>A	p.X642_splice	6
P-0014996	78	Male	LUAD	IAC	Stage I	1.8	EGFR	DNP	c.2239_2240delTTinsCC	p.L747P	7
P-0014996	78	Male	LUAD	IAC	Stage I	1.8	NOTCH2	SNP	c.1307C>T	p.T436M	1
P-0015018	55	Female	LUAD	IAC	Stage I	36.9	TP53	SNP	c.844C>T	p.R282W	17
P-0015018	55	Female	LUAD	IAC	Stage I	36.9	TP53	INS	c.455dupC	p.P153Afs*28	17
P-0015018	55	Female	LUAD	IAC	Stage I	36.9	PTPRT	SNP	c.251C>A	p.S84Y	20
P-0015018	55	Female	LUAD	IAC	Stage I	36.9	BCL6	SNP	c.1441C>T	p.Q481*	3
P-0015018	55	Female	LUAD	IAC	Stage I	36.9	PLCG2	SNP	c.848C>A	p.P283H	16
P-0015018	55	Female	LUAD	IAC	Stage I	36.9	ATR	SNP	c.6952G>A	p.D2318N	3
P-0015018	55	Female	LUAD	IAC	Stage I	36.9	FH	SNP	c.79G>T	p.G27C	1
P-0015018	55	Female	LUAD	IAC	Stage I	36.9	MTOR	SNP	c.7133G>T	p.R2378I	1
P-0015018	55	Female	LUAD	IAC	Stage I	36.9	SDHB	SNP	c.642+3G>T	p.X214_splice	1
P-0015018	55	Female	LUAD	IAC	Stage I	36.9	STK40	SNP	c.754G>C	p.G252R	1
P-0015018	55	Female	LUAD	IAC	Stage I	36.9	NEGR1	SNP	c.956A>T	p.Q319L	1
P-0015018	55	Female	LUAD	IAC	Stage I	36.9	DDR2	SNP	c.830G>T	p.R277L	1
P-0015018	55	Female	LUAD	IAC	Stage I	36.9	MLL	SNP	c.3658T>C	p.S1220P	11
P-0015018	55	Female	LUAD	IAC	Stage I	36.9	MLL2	SNP	c.12803G>C	p.G4268A	12
P-0015018	55	Female	LUAD	IAC	Stage I	36.9	ERCC5	SNP	c.1886A>G	p.Q629R	13
P-0015018	55	Female	LUAD	IAC	Stage I	36.9	MGA	SNP	c.2389G>T	p.G797*	15
P-0015018	55	Female	LUAD	IAC	Stage I	36.9	NF1	SNP	c.730+1G>T	p.X244_splice	17
P-0015018	55	Female	LUAD	IAC	Stage I	36.9	AXIN2	SNP	c.1334G>A	p.R445K	17
P-0015018	55	Female	LUAD	IAC	Stage I	36.9	RPTOR	SNP	c.1532A>G	p.K511R	17
P-0015018	55	Female	LUAD	IAC	Stage I	36.9	KEAP1	SNP	c.1462G>T	p.E488*	19
P-0015018	55	Female	LUAD	IAC	Stage I	36.9	JAK3	SNP	c.286C>T	p.Q96*	19
P-0015018	55	Female	LUAD	IAC	Stage I	36.9	CCNE1	SNP	c.191A>G	p.N64S	19
P-0015018	55	Female	LUAD	IAC	Stage I	36.9	AXL	SNP	c.586+1G>T	p.X196_splice	19
P-0015018	55	Female	LUAD	IAC	Stage I	36.9	POLD1	SNP	c.1450G>T	p.E484*	19
P-0015018	55	Female	LUAD	IAC	Stage I	36.9	ASXL2	SNP	c.658G>T	p.G220*	2
P-0015018	55	Female	LUAD	IAC	Stage I	36.9	ERBB4	DEL	c.3702del	p.A1236Rfs*55	2
P-0015018	55	Female	LUAD	IAC	Stage I	36.9	PAK7	SNP	c.1235C>T	p.P412L	20
P-0015018	55	Female	LUAD	IAC	Stage I	36.9	PTPRT	SNP	c.2829C>G	p.Y943*	20
P-0015018	55	Female	LUAD	IAC	Stage I	36.9	PTPRT	SNP	c.2315G>T	p.G772V	20
P-0015018	55	Female	LUAD	IAC	Stage I	36.9	PTPRT	SNP	c.128A>G	p.Y43C	20
P-0015018	55	Female	LUAD	IAC	Stage I	36.9	MAPK1	SNP	c.46G>T	p.G16W	22
P-0015018	55	Female	LUAD	IAC	Stage I	36.9	TERT	SNP	c.743G>C	p.R248P	5
P-0015018	55	Female	LUAD	IAC	Stage I	36.9	PDGFRB	SNP	c.274G>T	p.G92W	5
P-0015018	55	Female	LUAD	IAC	Stage I	36.9	IRF4	SNP	c.362C>T	p.P121L	6
P-0015018	55	Female	LUAD	IAC	Stage I	36.9	NOTCH4	SNP	c.1232C>A	p.P411H	6
P-0015018	55	Female	LUAD	IAC	Stage I	36.9	IFNGR1	SNP	c.1210G>C	p.E404Q	6
P-0015018	55	Female	LUAD	IAC	Stage I	36.9	ARID1B	SNP	c.2617G>T	p.G873C	6
P-0015018	55	Female	LUAD	IAC	Stage I	36.9	HGF	SNP	c.1271+1G>A	p.X424_splice	7
P-0015018	55	Female	LUAD	IAC	Stage I	36.9	PREX2	SNP	c.4379C>T	p.P1460L	8
P-0015018	55	Female	LUAD	IAC	Stage I	36.9	PTPRD	SNP	c.4583C>A	p.P1528H	9
P-0015018	55	Female	LUAD	IAC	Stage I	36.9	PTPRD	SNP	c.3713C>A	p.S1238Y	9
P-0015018	55	Female	LUAD	IAC	Stage I	36.9	AR	SNP	c.530G>A	p.C177Y	X
P-0015056	59	Female	LUAD	MIA	Stage I	7.9	PIK3CA	SNP	c.3140A>G	p.H1047R	3
P-0015056	59	Female	LUAD	MIA	Stage I	7.9	BRAF	DNP	c.1798_1799delGTinsAA	p.V600K	7
P-0015056	59	Female	LUAD	MIA	Stage I	7.9	MAX	DEL	c.296-16_298del	p.X99_splice	14
P-0015056	59	Female	LUAD	MIA	Stage I	7.9	PIK3R1	DEL	c.1482del	p.F494Lfs*16	5
P-0015056	59	Female	LUAD	MIA	Stage I	7.9	NOTCH4	SNP	c.4633C>A	p.P1545T	6
P-0015056	59	Female	LUAD	MIA	Stage I	7.9	EPHA7	DNP	c.2639_2640delinsTT	p.R880I	6
P-0015056	59	Female	LUAD	MIA	Stage I	7.9	CARD11	SNP	c.1170G>T	p.Q390H	7
P-0015056	59	Female	LUAD	MIA	Stage I	7.9	PIK3CG	SNP	c.2743T>A	p.S915T	7
P-0015056	59	Female	LUAD	MIA	Stage I	7.9	MLL3	SNP	c.2499A>T	p.R833S	7
P-0015073	81	Male	LUAD	IAC	Stage Ⅱ	6.1	KRAS	SNP	c.34G>T	p.G12C	12
P-0015073	81	Male	LUAD	IAC	Stage Ⅱ	6.1	TP53	SNP	c.722C>A	p.S241Y	17
P-0015073	81	Male	LUAD	IAC	Stage Ⅱ	6.1	STK11	DEL	c.842delC	p.P281Rfs*6	19
P-0015073	81	Male	LUAD	IAC	Stage Ⅱ	6.1	CASP8	SNP	c.1057G>A	p.E353K	2
P-0015073	81	Male	LUAD	IAC	Stage Ⅱ	6.1	PGR	SNP	c.310C>G	p.P104A	11
P-0015073	81	Male	LUAD	IAC	Stage Ⅱ	6.1	BRIP1	SNP	c.1441G>T	p.G481C	17
P-0015073	81	Male	LUAD	IAC	Stage Ⅱ	6.1	WHSC1L1	SNP	c.1090G>T	p.E364*	8
P-0015112	79	Female	LUAD	IAC	Stage I	8.8	KRAS	SNP	c.34G>T	p.G12C	12
P-0015112	79	Female	LUAD	IAC	Stage I	8.8	PIK3CA	SNP	c.1633G>A	p.E545K	3
P-0015112	79	Female	LUAD	IAC	Stage I	8.8	RBM10	SNP	c.1813G>T	p.E605*	X
P-0015112	79	Female	LUAD	IAC	Stage I	8.8	FAT1	SNP	c.3614G>A	p.R1205Q	4
P-0015112	79	Female	LUAD	IAC	Stage I	8.8	SETD2	INS	c.2505_2508dup	p.D837Mfs*2	3
P-0015112	79	Female	LUAD	IAC	Stage I	8.8	SETD2	DEL	c.793del	p.E265Nfs*3	3
P-0015112	79	Female	LUAD	IAC	Stage I	8.8	FAT1	SNP	c.11049G>T	p.L3683F	4
P-0015112	79	Female	LUAD	IAC	Stage I	8.8	FAT1	SNP	c.9132G>C	p.Q3044H	4
P-0015112	79	Female	LUAD	IAC	Stage I	8.8	EPHA7	SNP	c.595A>G	p.K199E	6
P-0015112	79	Female	LUAD	IAC	Stage I	8.8	MED12	SNP	c.5333G>T	p.S1778I	X
P-0015256	73	Female	LUAD	IAC	Stage Ⅱ	8.8	KRAS	SNP	c.35G>A	p.G12D	12
P-0015256	73	Female	LUAD	IAC	Stage Ⅱ	8.8	RFWD2	SNP	c.2083G>A	p.D695N	1
P-0015256	73	Female	LUAD	IAC	Stage Ⅱ	8.8	ZFHX3	SNP	c.3428G>T	p.R1143M	16
P-0015256	73	Female	LUAD	IAC	Stage Ⅱ	8.8	STK11	SNP	c.862+1G>C	p.X288_splice	19
P-0015256	73	Female	LUAD	IAC	Stage Ⅱ	8.8	KEAP1	DEL	c.578_581del	p.Q193Lfs*36	19
P-0015256	73	Female	LUAD	IAC	Stage Ⅱ	8.8	SF3B1	SNP	c.2231C>T	p.A744V	2
P-0015256	73	Female	LUAD	IAC	Stage Ⅱ	8.8	INPP4B	SNP	c.139T>C	p.C47R	4
P-0015256	73	Female	LUAD	IAC	Stage Ⅱ	8.8	FAT1	SNP	c.12544G>T	p.G4182*	4
P-0015256	73	Female	LUAD	IAC	Stage Ⅱ	8.8	FAT1	SNP	c.12520C>G	p.P4174A	4
P-0015256	73	Female	LUAD	IAC	Stage Ⅱ	8.8	PTPRD	SNP	c.5086G>T	p.G1696*	9
P-0015352	72	Male	LUAD	IAC	Stage I	3.5	ERBB2	INS	c.2314_2325dupTACGTGATGGCT	p.Y772_A775dup	17
P-0015352	72	Male	LUAD	IAC	Stage I	3.5	MLL2	DNP	c.13899_13900delinsTT	p.V4634L	12
P-0015352	72	Male	LUAD	IAC	Stage I	3.5	PTPRT	SNP	c.2274G>T	p.K758N	20
P-0015352	72	Male	LUAD	IAC	Stage I	3.5	TGFBR1	SNP	c.260C>T	p.A87V	9
P-0015358	66	Female	LUAD	IAC	Stage I	11.4	IL10	SNP	c.535T>A	p.*179Rext*8	1
P-0015358	66	Female	LUAD	IAC	Stage I	11.4	HRAS	SNP	c.199A>G	p.M67V	11
P-0015358	66	Female	LUAD	IAC	Stage I	11.4	PGR	SNP	c.592C>A	p.P198T	11
P-0015358	66	Female	LUAD	IAC	Stage I	11.4	SMARCD1	SNP	c.569T>C	p.F190S	12
P-0015358	66	Female	LUAD	IAC	Stage I	11.4	DICER1	SNP	c.3581G>T	p.R1194I	14
P-0015358	66	Female	LUAD	IAC	Stage I	11.4	STK11	SNP	c.805A>T	p.K269*	19
P-0015358	66	Female	LUAD	IAC	Stage I	11.4	MLL4	SNP	c.5255G>T	p.R1752L	19
P-0015358	66	Female	LUAD	IAC	Stage I	11.4	DNMT3B	SNP	c.2140C>A	p.L714M	20
P-0015358	66	Female	LUAD	IAC	Stage I	11.4	INHBA	SNP	c.498G>T	p.R166S	7
P-0015358	66	Female	LUAD	IAC	Stage I	11.4	BRAF	SNP	c.1721A>T	p.H574L	7
P-0015358	66	Female	LUAD	IAC	Stage I	11.4	PREX2	SNP	c.2330G>A	p.G777E	8
P-0015358	66	Female	LUAD	IAC	Stage I	11.4	ABL1	SNP	c.2377G>T	p.A793S	9
P-0015358	66	Female	LUAD	IAC	Stage I	11.4	MED12	SNP	c.6496C>A	p.Q2166K	X
P-0015360	70	Male	LUAD	IAC	Stage Ⅱ	14	TP53	SNP	c.469G>T	p.V157F	17
P-0015360	70	Male	LUAD	IAC	Stage Ⅱ	14	PIK3CA	SNP	c.2176G>A	p.E726K	3
P-0015360	70	Male	LUAD	IAC	Stage Ⅱ	14	RNF43	SNP	c.1040G>A	p.G347D	17
P-0015360	70	Male	LUAD	IAC	Stage Ⅱ	14	TCF3	DEL	c.1579delC	p.R527Gfs*16	19
P-0015360	70	Male	LUAD	IAC	Stage Ⅱ	14	INPPL1	SNP	c.70C>T	p.R24C	11
P-0015360	70	Male	LUAD	IAC	Stage Ⅱ	14	TBX3	SNP	c.134C>A	p.T45K	12
P-0015360	70	Male	LUAD	IAC	Stage Ⅱ	14	KEAP1	SNP	c.454G>T	p.V152F	19
P-0015360	70	Male	LUAD	IAC	Stage Ⅱ	14	EPHA3	SNP	c.965G>C	p.C322S	3
P-0015360	70	Male	LUAD	IAC	Stage Ⅱ	14	ESR1	SNP	c.240C>A	p.Y80*	6
P-0015360	70	Male	LUAD	IAC	Stage Ⅱ	14	ELF3	INS	c.169dup	p.A57Gfs*35	1
P-0015360	70	Male	LUAD	IAC	Stage Ⅱ	14	PTEN	SNP	c.575C>A	p.A192E	10
P-0015360	70	Male	LUAD	IAC	Stage Ⅱ	14	MDM2	SNP	c.1255G>C	p.E419Q	12
P-0015360	70	Male	LUAD	IAC	Stage Ⅱ	14	ZFHX3	SNP	c.1577C>T	p.S526L	16
P-0015360	70	Male	LUAD	IAC	Stage Ⅱ	14	CUL3	SNP	c.1852C>T	p.Q618*	2
P-0015360	70	Male	LUAD	IAC	Stage Ⅱ	14	HLA-B	SNP	c.143C>G	p.S48*	6
P-0015360	70	Male	LUAD	IAC	Stage Ⅱ	14	EPHA7	SNP	c.2052C>A	p.S684R	6
P-0015368	69	Male	LUAD	IAC	Stage I	21.1	PIK3CA	SNP	c.1624G>A	p.E542K	3
P-0015368	69	Male	LUAD	IAC	Stage I	21.1	TP53	SNP	c.273G>A	p.W91*	17
P-0015368	69	Male	LUAD	IAC	Stage I	21.1	TP53	SNP	c.869G>A	p.R290H	17
P-0015368	69	Male	LUAD	IAC	Stage I	21.1	STK11	SNP	c.475C>T	p.Q159*	19
P-0015368	69	Male	LUAD	IAC	Stage I	21.1	SPOP	SNP	c.1073C>T	p.S358L	17
P-0015368	69	Male	LUAD	IAC	Stage I	21.1	EPHA3	DEL	c.2538delC	p.M847Wfs*10	3
P-0015368	69	Male	LUAD	IAC	Stage I	21.1	MCL1	SNP	c.874G>A	p.E292K	1
P-0015368	69	Male	LUAD	IAC	Stage I	21.1	ALK	SNP	c.355G>T	p.E119*	2
P-0015368	69	Male	LUAD	IAC	Stage I	21.1	GATA3	SNP	c.1075G>T	p.E359*	10
P-0015368	69	Male	LUAD	IAC	Stage I	21.1	NEGR1	SNP	c.158G>A	p.G53E	1
P-0015368	69	Male	LUAD	IAC	Stage I	21.1	ATM	SNP	c.6814G>A	p.E2272K	11
P-0015368	69	Male	LUAD	IAC	Stage I	21.1	MLL2	SNP	c.9543G>C	p.E3181D	12
P-0015368	69	Male	LUAD	IAC	Stage I	21.1	DICER1	SNP	c.5398G>C	p.E1800Q	14
P-0015368	69	Male	LUAD	IAC	Stage I	21.1	BLM	SNP	c.2207A>G	p.Y736C	15
P-0015368	69	Male	LUAD	IAC	Stage I	21.1	TCF3	SNP	c.161C>T	p.P54L	19
P-0015368	69	Male	LUAD	IAC	Stage I	21.1	DOT1L	SNP	c.494G>A	p.G165D	19
P-0015368	69	Male	LUAD	IAC	Stage I	21.1	KEAP1	SNP	c.746G>T	p.C249F	19
P-0015368	69	Male	LUAD	IAC	Stage I	21.1	SMARCA4	SNP	c.2389A>T	p.M797L	19
P-0015368	69	Male	LUAD	IAC	Stage I	21.1	PBRM1	SNP	c.3367T>G	p.F1123V	3
P-0015368	69	Male	LUAD	IAC	Stage I	21.1	PBRM1	SNP	c.3255G>C	p.E1085D	3
P-0015368	69	Male	LUAD	IAC	Stage I	21.1	RASA1	SNP	c.1333-3C>T	p.X445_splice	5
P-0015368	69	Male	LUAD	IAC	Stage I	21.1	EZH2	SNP	c.1212G>C	p.E404D	7
P-0015368	69	Male	LUAD	IAC	Stage I	21.1	EZH2	SNP	c.1079G>C	p.R360T	7
P-0015368	69	Male	LUAD	IAC	Stage I	21.1	JAK2	SNP	c.1359G>C	p.L453F	9
P-0015388	78	Male	LUAD	IAC	Stage Ⅱ	4.4	ERBB2	INS	c.2313_2324dupATACGTGATGGC	p.Y772_A775dup	17
P-0015388	78	Male	LUAD	IAC	Stage Ⅱ	4.4	SMARCA4	SNP	c.2461G>A	p.E821K	19
P-0015388	78	Male	LUAD	IAC	Stage Ⅱ	4.4	SMARCA4	SNP	c.3379G>C	p.D1127H	19
P-0015388	78	Male	LUAD	IAC	Stage Ⅱ	4.4	NFKBIA	SNP	c.17A>T	p.E6V	14
P-0015388	78	Male	LUAD	IAC	Stage Ⅱ	4.4	ASXL2	DEL	c.821del	p.P274Rfs*13	2
P-0015431	79	Male	LUAD	IAC	Stage I	8.8	KRAS	SNP	c.34G>T	p.G12C	12
P-0015431	79	Male	LUAD	IAC	Stage I	8.8	NCOR1	SNP	c.1576G>A	p.E526K	17
P-0015431	79	Male	LUAD	IAC	Stage I	8.8	ARID2	SNP	c.1825C>T	p.Q609*	12
P-0015431	79	Male	LUAD	IAC	Stage I	8.8	KEAP1	SNP	c.994G>T	p.G332C	19
P-0015431	79	Male	LUAD	IAC	Stage I	8.8	BIRC3	SNP	c.1657G>A	p.E553K	11
P-0015431	79	Male	LUAD	IAC	Stage I	8.8	STK11	DEL	c.465-3_473del	p.X155_splice	19
P-0015431	79	Male	LUAD	IAC	Stage I	8.8	PRKCI	SNP	c.1360G>C	p.D454H	3
P-0015431	79	Male	LUAD	IAC	Stage I	8.8	FBXW7	SNP	c.1458G>A	p.W486*	4
P-0015431	79	Male	LUAD	IAC	Stage I	8.8	FBXW7	SNP	c.1405C>G	p.L469V	4
P-0015431	79	Male	LUAD	IAC	Stage I	8.8	PIK3R1	SNP	c.916+3A>G	p.X306_splice	5
P-0015470	65	Male	LUAD	MIA	Stage I	0.9	EGFR	SNP	c.2303G>T	p.S768I	7
P-0015578	77	Male	LUAD	IAC	Stage Ⅱ	9.7	STK11	SNP	c.290+1G>T	p.X97_splice	19
P-0015578	77	Male	LUAD	IAC	Stage Ⅱ	9.7	TP53	SNP	c.848G>C	p.R283P	17
P-0015578	77	Male	LUAD	IAC	Stage Ⅱ	9.7	RIT1	SNP	c.270G>A	p.M90I	1
P-0015578	77	Male	LUAD	IAC	Stage Ⅱ	9.7	MAP2K1	SNP	c.362G>C	p.C121S	15
P-0015578	77	Male	LUAD	IAC	Stage Ⅱ	9.7	MTOR	SNP	c.2297G>T	p.R766L	1
P-0015578	77	Male	LUAD	IAC	Stage Ⅱ	9.7	SMARCA4	SNP	c.3976G>A	p.E1326K	19
P-0015578	77	Male	LUAD	IAC	Stage Ⅱ	9.7	RRAS	SNP	c.271G>A	p.G91R	19
P-0015578	77	Male	LUAD	IAC	Stage Ⅱ	9.7	GSK3B	SNP	c.313G>T	p.D105Y	3
P-0015578	77	Male	LUAD	IAC	Stage Ⅱ	9.7	EPHB1	SNP	c.583A>T	p.K195*	3
P-0015578	77	Male	LUAD	IAC	Stage Ⅱ	9.7	TERT	SNP	c.3162G>T	p.M1054I	5
P-0015578	77	Male	LUAD	IAC	Stage Ⅱ	9.7	INHBA	SNP	c.838G>T	p.G280*	7
P-0015592	66	Male	LUAD	IAC	Stage I	3.5	KRAS	SNP	c.34G>T	p.G12C	12
P-0015592	66	Male	LUAD	IAC	Stage I	3.5	TERT	SNP			5
P-0015592	66	Male	LUAD	IAC	Stage I	3.5	CBL	SNP	c.821A>T	p.Y274F	11
P-0015592	66	Male	LUAD	IAC	Stage I	3.5	PAK7	SNP	c.742G>A	p.E248K	20
P-0015601	76	Male	LUAD	IAC	Stage Ⅱ	0.9	MET	SNP	c.3028+1G>T	p.X1010_splice	7
P-0015677	79	Female	LUAD	IAC	Stage I	1.8	KRAS	SNP	c.35G>T	p.G12V	12
P-0015677	79	Female	LUAD	IAC	Stage I	1.8	NKX2-1	SNP	c.714G>T	p.W238C	14
P-0015815	70	Male	LUAD	IAC	Stage I	6.1	KRAS	SNP	c.34G>T	p.G12C	12
P-0015815	70	Male	LUAD	IAC	Stage I	6.1	KEAP1	SNP	c.463G>T	p.V155F	19
P-0015815	70	Male	LUAD	IAC	Stage I	6.1	WT1	SNP	c.1508A>T	p.H503L	11
P-0015815	70	Male	LUAD	IAC	Stage I	6.1	EED	SNP	c.23C>T	p.T8I	11
P-0015815	70	Male	LUAD	IAC	Stage I	6.1	STK11	SNP	c.890G>C	p.R297T	19
P-0015815	70	Male	LUAD	IAC	Stage I	6.1	DNMT3A	SNP	c.487A>T	p.M163L	2
P-0015815	70	Male	LUAD	IAC	Stage I	6.1	PRDM14	DEL	c.425del	p.P142Rfs*8	8
P-0015862	72	Male	LUAD	IAC	Stage I	6.1	TP53	SNP	c.747G>T	p.R249S	17
P-0015862	72	Male	LUAD	IAC	Stage I	6.1	STK11	DEL	c.698del	p.G233Afs*54	19
P-0015862	72	Male	LUAD	IAC	Stage I	6.1	KEAP1	SNP	c.1286G>T	p.G429V	19
P-0015862	72	Male	LUAD	IAC	Stage I	6.1	JAK3	SNP	c.1556A>G	p.D519G	19
P-0015862	72	Male	LUAD	IAC	Stage I	6.1	PDGFRA	SNP	c.1266T>A	p.D422E	4
P-0015862	72	Male	LUAD	IAC	Stage I	6.1	APC	SNP	c.3445G>T	p.E1149*	5
P-0015862	72	Male	LUAD	IAC	Stage I	6.1	PARK2	SNP	c.35G>C	p.G12A	6
P-0015934	71	Female	LUAD	IAC	Stage I	25.5	PBRM1	SNP	c.775G>T	p.A259S	3
P-0015934	71	Female	LUAD	IAC	Stage I	25.5	ATRX	SNP	c.6301G>T	p.E2101*	X
P-0015934	71	Female	LUAD	IAC	Stage I	25.5	PIK3CG	SNP	c.2650G>C	p.D884H	7
P-0015934	71	Female	LUAD	IAC	Stage I	25.5	TP53	SNP	c.919+1G>T	p.X307_splice	17
P-0015934	71	Female	LUAD	IAC	Stage I	25.5	VTCN1	SNP	c.584C>A	p.S195Y	1
P-0015934	71	Female	LUAD	IAC	Stage I	25.5	TET1	DNP	c.1891_1892delinsAA	p.P631K	10
P-0015934	71	Female	LUAD	IAC	Stage I	25.5	FGFR2	SNP	c.13G>T	p.G5C	10
P-0015934	71	Female	LUAD	IAC	Stage I	25.5	FGF19	SNP	c.327G>T	p.M109I	11
P-0015934	71	Female	LUAD	IAC	Stage I	25.5	POLE	DNP	c.2246_2247delinsTT	p.R749L	12
P-0015934	71	Female	LUAD	IAC	Stage I	25.5	POLE	SNP	c.859G>T	p.D287Y	12
P-0015934	71	Female	LUAD	IAC	Stage I	25.5	RAD51	SNP	c.481G>A	p.D161N	15
P-0015934	71	Female	LUAD	IAC	Stage I	25.5	NTRK3	SNP	c.1821C>A	p.C607*	15
P-0015934	71	Female	LUAD	IAC	Stage I	25.5	NTRK3	SNP	c.1082G>T	p.G361V	15
P-0015934	71	Female	LUAD	IAC	Stage I	25.5	NF1	SNP	c.1724C>G	p.S575*	17
P-0015934	71	Female	LUAD	IAC	Stage I	25.5	PIK3C3	SNP	c.682G>A	p.D228N	18
P-0015934	71	Female	LUAD	IAC	Stage I	25.5	KEAP1	SNP	c.1493G>C	p.R498P	19
P-0015934	71	Female	LUAD	IAC	Stage I	25.5	SMARCA4	SNP	c.3562G>T	p.D1188Y	19
P-0015934	71	Female	LUAD	IAC	Stage I	25.5	CENPA	SNP	c.400G>T	p.G134C	2
P-0015934	71	Female	LUAD	IAC	Stage I	25.5	PAK7	SNP	c.731G>A	p.G244E	20
P-0015934	71	Female	LUAD	IAC	Stage I	25.5	PTPRT	DEL	c.3187del	p.L1063Sfs*37	20
P-0015934	71	Female	LUAD	IAC	Stage I	25.5	MYD88	SNP	c.689G>T	p.R230L	3
P-0015934	71	Female	LUAD	IAC	Stage I	25.5	EPHA5	SNP	c.1829G>T	p.C610F	4
P-0015934	71	Female	LUAD	IAC	Stage I	25.5	FAT1	SNP	c.12236G>T	p.R4079I	4
P-0015934	71	Female	LUAD	IAC	Stage I	25.5	IL7R	SNP	c.731C>A	p.T244N	5
P-0015934	71	Female	LUAD	IAC	Stage I	25.5	FGFR4	SNP	c.1837C>A	p.L613M	5
P-0015934	71	Female	LUAD	IAC	Stage I	25.5	BRAF	SNP	c.1820C>T	p.S607F	7
P-0015934	71	Female	LUAD	IAC	Stage I	25.5	PREX2	SNP	c.4216G>T	p.V1406F	8
P-0015934	71	Female	LUAD	IAC	Stage I	25.5	NTRK2	SNP	c.1949C>A	p.P650H	9
P-0015934	71	Female	LUAD	IAC	Stage I	25.5	XIAP	SNP	c.980G>T	p.C327F	X
P-0015973	68	Female	LUAD	IAC	Stage I	43.9	TP53	SNP	c.272G>A	p.W91*	17
P-0015973	68	Female	LUAD	IAC	Stage I	43.9	RPS6KA4	SNP	c.1280G>A	p.R427H	11
P-0015973	68	Female	LUAD	IAC	Stage I	43.9	TGFBR1	SNP	c.605C>T	p.A202V	9
P-0015973	68	Female	LUAD	IAC	Stage I	43.9	NOTCH1	SNP	c.3400C>T	p.Q1134*	9
P-0015973	68	Female	LUAD	IAC	Stage I	43.9	FOXL2	SNP	c.751C>A	p.P251T	3
P-0015973	68	Female	LUAD	IAC	Stage I	43.9	TAP2	SNP	c.1733C>T	p.A578V	6
P-0015973	68	Female	LUAD	IAC	Stage I	43.9	PIK3CD	SNP	c.2554A>C	p.K852Q	1
P-0015973	68	Female	LUAD	IAC	Stage I	43.9	NOTCH2	SNP	c.2137C>T	p.H713Y	1
P-0015973	68	Female	LUAD	IAC	Stage I	43.9	FH	SNP	c.1140G>T	p.M380I	1
P-0015973	68	Female	LUAD	IAC	Stage I	43.9	CCND2	SNP	c.411+1G>A	p.X137_splice	12
P-0015973	68	Female	LUAD	IAC	Stage I	43.9	GLI1	SNP	c.3157C>A	p.L1053M	12
P-0015973	68	Female	LUAD	IAC	Stage I	43.9	IGF1	SNP	c.380C>A	p.T127N	12
P-0015973	68	Female	LUAD	IAC	Stage I	43.9	TBX3	SNP	c.1861A>T	p.S621C	12
P-0015973	68	Female	LUAD	IAC	Stage I	43.9	CDK8	SNP	c.203C>A	p.A68E	13
P-0015973	68	Female	LUAD	IAC	Stage I	43.9	PRKD1	SNP	c.2623G>A	p.E875K	14
P-0015973	68	Female	LUAD	IAC	Stage I	43.9	MAX	SNP	c.295+3G>A	p.X99_splice	14
P-0015973	68	Female	LUAD	IAC	Stage I	43.9	CREBBP	SNP	c.4714A>T	p.S1572C	16
P-0015973	68	Female	LUAD	IAC	Stage I	43.9	NUP93	SNP	c.1019G>C	p.R340P	16
P-0015973	68	Female	LUAD	IAC	Stage I	43.9	BRCA1	SNP	c.4889A>G	p.E1630G	17
P-0015973	68	Female	LUAD	IAC	Stage I	43.9	RNF43	DNP	c.768_769delGGinsTT	p.G257C	17
P-0015973	68	Female	LUAD	IAC	Stage I	43.9	PTPRS	SNP	c.5162G>T	p.R1721L	19
P-0015973	68	Female	LUAD	IAC	Stage I	43.9	POLD1	SNP	c.1171G>A	p.D391N	19
P-0015973	68	Female	LUAD	IAC	Stage I	43.9	DNMT3A	DEL	c.1452delG	p.Q485Rfs*166	2
P-0015973	68	Female	LUAD	IAC	Stage I	43.9	ERCC3	SNP	c.1934G>C	p.R645P	2
P-0015973	68	Female	LUAD	IAC	Stage I	43.9	IRS1	SNP	c.3184G>T	p.G1062C	2
P-0015973	68	Female	LUAD	IAC	Stage I	43.9	IRS1	SNP	c.2075G>T	p.G692V	2
P-0015973	68	Female	LUAD	IAC	Stage I	43.9	PTPRT	SNP	c.4138G>C	p.E1380Q	20
P-0015973	68	Female	LUAD	IAC	Stage I	43.9	PTPRT	SNP	c.3634G>T	p.D1212Y	20
P-0015973	68	Female	LUAD	IAC	Stage I	43.9	NCOA3	SNP	c.1109A>T	p.Q370L	20
P-0015973	68	Female	LUAD	IAC	Stage I	43.9	RTEL1	SNP	c.266G>T	p.W89L	20
P-0015973	68	Female	LUAD	IAC	Stage I	43.9	EPHA3	SNP	c.653T>A	p.M218K	3
P-0015973	68	Female	LUAD	IAC	Stage I	43.9	GSK3B	SNP	c.353C>A	p.S118Y	3
P-0015973	68	Female	LUAD	IAC	Stage I	43.9	GATA2	SNP	c.1366C>A	p.P456T	3
P-0015973	68	Female	LUAD	IAC	Stage I	43.9	SOX2	SNP	c.497G>T	p.W166L	3
P-0015973	68	Female	LUAD	IAC	Stage I	43.9	TP63	SNP	c.279G>T	p.M93I	3
P-0015973	68	Female	LUAD	IAC	Stage I	43.9	EPHA5	SNP	c.1971G>T	p.E657D	4
P-0015973	68	Female	LUAD	IAC	Stage I	43.9	INPP4B	SNP	c.2100A>T	p.K700N	4
P-0015973	68	Female	LUAD	IAC	Stage I	43.9	INPP4B	SNP	c.1233G>T	p.K411N	4
P-0015973	68	Female	LUAD	IAC	Stage I	43.9	FAT1	SNP	c.10549-2A>T	p.X3517_splice	4
P-0015973	68	Female	LUAD	IAC	Stage I	43.9	IL7R	SNP	c.1060G>T	p.V354L	5
P-0015973	68	Female	LUAD	IAC	Stage I	43.9	ARID1B	SNP	c.5305G>T	p.D1769Y	6
P-0015973	68	Female	LUAD	IAC	Stage I	43.9	ETV1	SNP	c.614G>T	p.R205M	7
P-0015973	68	Female	LUAD	IAC	Stage I	43.9	INHBA	SNP	c.1069C>A	p.H357N	7
P-0015973	68	Female	LUAD	IAC	Stage I	43.9	INHBA	SNP	c.530A>T	p.Q177L	7
P-0015973	68	Female	LUAD	IAC	Stage I	43.9	KMT2C	SNP	c.4327G>A	p.D1443N	7
P-0015973	68	Female	LUAD	IAC	Stage I	43.9	RECQL4	SNP	c.356C>T	p.A119V	8
P-0015973	68	Female	LUAD	IAC	Stage I	43.9	PTPRD	SNP	c.5535C>G	p.S1845R	9
P-0015973	68	Female	LUAD	IAC	Stage I	43.9	PTPRD	SNP	c.217G>T	p.E73*	9
P-0015973	68	Female	LUAD	IAC	Stage I	43.9	NTRK2	SNP	c.947A>G	p.Q316R	9
P-0015973	68	Female	LUAD	IAC	Stage I	43.9	XIAP	SNP	c.9T>A	p.F3L	X
P-0016021	58	Female	LUAD	IAC	Stage I	10.5	EGFR	SNP	c.2156G>C	p.G719A	7
P-0016021	58	Female	LUAD	IAC	Stage I	10.5	TP53	DEL	c.383delC	p.P128Lfs*42	17
P-0016021	58	Female	LUAD	IAC	Stage I	10.5	KMT2D	SNP	c.11209C>T	p.Q3737*	12
P-0016021	58	Female	LUAD	IAC	Stage I	10.5	MGA	SNP	c.2936A>T	p.Q979L	15
P-0016021	58	Female	LUAD	IAC	Stage I	10.5	GRIN2A	SNP	c.2255G>A	p.S752N	16
P-0016021	58	Female	LUAD	IAC	Stage I	10.5	PIK3C3	SNP	c.724G>A	p.E242K	18
P-0016021	58	Female	LUAD	IAC	Stage I	10.5	MALT1	SNP	c.1645G>T	p.E549*	18
P-0016021	58	Female	LUAD	IAC	Stage I	10.5	POLD1	SNP	c.2741G>A	p.S914N	19
P-0016021	58	Female	LUAD	IAC	Stage I	10.5	ALK	SNP	c.1030C>A	p.H344N	2
P-0016021	58	Female	LUAD	IAC	Stage I	10.5	EPHA5	SNP	c.1257C>A	p.S419R	4
P-0016021	58	Female	LUAD	IAC	Stage I	10.5	EPHA5	SNP	c.859G>A	p.G287R	4
P-0016021	58	Female	LUAD	IAC	Stage I	10.5	ETV1	SNP	c.690G>T	p.E230D	7
P-0016026	82	Male	LUAD	IAC	Stage I	6.1	KRAS	SNP	c.35G>C	p.G12A	12
P-0016026	82	Male	LUAD	IAC	Stage I	6.1	NTRK1	SNP	c.1943A>C	p.H648P	1
P-0016026	82	Male	LUAD	IAC	Stage I	6.1	BRCA2	SNP	c.5726A>T	p.D1909V	13
P-0016026	82	Male	LUAD	IAC	Stage I	6.1	MAX	SNP	c.307G>T	p.E103*	14
P-0016026	82	Male	LUAD	IAC	Stage I	6.1	BRCA1	SNP	c.4433A>G	p.E1478G	17
P-0016026	82	Male	LUAD	IAC	Stage I	6.1	CTNNB1	SNP	c.977A>C	p.N326T	3
P-0016026	82	Male	LUAD	IAC	Stage I	6.1	HIST1H3C	SNP	c.176C>G	p.T59S	6
P-0016043	61	Male	LUAD	IAC	Stage Ⅱ	8.8	KRAS	SNP	c.34G>T	p.G12C	12
P-0016043	61	Male	LUAD	IAC	Stage Ⅱ	8.8	POLE	SNP	c.4306C>T	p.R1436W	12
P-0016043	61	Male	LUAD	IAC	Stage Ⅱ	8.8	MGA	SNP	c.2321-2A>T	p.X774_splice	15
P-0016043	61	Male	LUAD	IAC	Stage Ⅱ	8.8	AKT2	SNP	c.499A>T	p.I167F	19
P-0016043	61	Male	LUAD	IAC	Stage Ⅱ	8.8	PTPRT	SNP	c.2298G>T	p.M766I	20
P-0016043	61	Male	LUAD	IAC	Stage Ⅱ	8.8	NF2	SNP	c.1534A>G	p.T512A	22
P-0016043	61	Male	LUAD	IAC	Stage Ⅱ	8.8	FAT1	SNP	c.8146G>T	p.V2716L	4
P-0016043	61	Male	LUAD	IAC	Stage Ⅱ	8.8	CARD11	SNP	c.1744C>A	p.P582T	7
P-0016043	61	Male	LUAD	IAC	Stage Ⅱ	8.8	HGF	INS	c.1697dup	p.N566Kfs*10	7
P-0016043	61	Male	LUAD	IAC	Stage Ⅱ	8.8	HGF	SNP	c.1270C>A	p.R424S	7
P-0016050	74	Female	LUAD	IAC	Stage I	10.5	KRAS	SNP	c.35G>T	p.G12V	12
P-0016050	74	Female	LUAD	IAC	Stage I	10.5	GRIN2A	SNP	c.1784A>G	p.H595R	16
P-0016050	74	Female	LUAD	IAC	Stage I	10.5	NOTCH2	SNP	c.7291C>T	p.H2431Y	1
P-0016050	74	Female	LUAD	IAC	Stage I	10.5	ATM	SNP	c.8196C>A	p.F2732L	11
P-0016050	74	Female	LUAD	IAC	Stage I	10.5	RPTOR	SNP	c.599G>T	p.G200V	17
P-0016050	74	Female	LUAD	IAC	Stage I	10.5	MALT1	SNP	c.634C>T	p.P212S	18
P-0016050	74	Female	LUAD	IAC	Stage I	10.5	JAK3	SNP	c.2753G>A	p.R918H	19
P-0016050	74	Female	LUAD	IAC	Stage I	10.5	PMS1	SNP	c.608T>A	p.V203E	2
P-0016050	74	Female	LUAD	IAC	Stage I	10.5	ERBB4	SNP	c.2063G>T	p.R688I	2
P-0016050	74	Female	LUAD	IAC	Stage I	10.5	FGFR4	SNP	c.145C>A	p.L49I	5
P-0016050	74	Female	LUAD	IAC	Stage I	10.5	NOTCH4	SNP	c.5962C>T	p.P1988S	6
P-0016050	74	Female	LUAD	IAC	Stage I	10.5	ARID1B	SNP	c.3182A>T	p.Y1061F	6
P-0016165	73	Male	LUAD	IAC	Stage I	3.5	ERBB2	INS	c.2313_2324dupATACGTGATGGC	p.Y772_A775dup	17
P-0016165	73	Male	LUAD	IAC	Stage I	3.5	SPOP	SNP	c.1051G>C	p.E351Q	17
P-0016165	73	Male	LUAD	IAC	Stage I	3.5	SESN1	SNP	c.346-1G>A	p.X116_splice	6
P-0016165	73	Male	LUAD	IAC	Stage I	3.5	AGO2	SNP	c.1807G>T	p.A603S	8
P-0016172	67	Female	LUAD	IAC	Stage I	33.4	MYCL1	SNP	c.70G>T	p.G24C	1
P-0016172	67	Female	LUAD	IAC	Stage I	33.4	NUF2	SNP	c.1151G>T	p.R384I	1
P-0016172	67	Female	LUAD	IAC	Stage I	33.4	GATA3	SNP	c.918G>T	p.R306S	10
P-0016172	67	Female	LUAD	IAC	Stage I	33.4	ARID5B	SNP	c.3559A>G	p.K1187E	10
P-0016172	67	Female	LUAD	IAC	Stage I	33.4	FGFR2	SNP	c.545G>T	p.G182V	10
P-0016172	67	Female	LUAD	IAC	Stage I	33.4	FGF4	SNP	c.198G>T	p.E66D	11
P-0016172	67	Female	LUAD	IAC	Stage I	33.4	CBL	SNP	c.1153G>T	p.A385S	11
P-0016172	67	Female	LUAD	IAC	Stage I	33.4	KRAS	SNP	c.37G>T	p.G13C	12
P-0016172	67	Female	LUAD	IAC	Stage I	33.4	FOXO1	SNP	c.1610G>T	p.R537L	13
P-0016172	67	Female	LUAD	IAC	Stage I	33.4	IRS2	SNP	c.523G>T	p.A175S	13
P-0016172	67	Female	LUAD	IAC	Stage I	33.4	NTRK3	SNP	c.395+3G>T	p.X132_splice	15
P-0016172	67	Female	LUAD	IAC	Stage I	33.4	PLCG2	SNP	c.3076G>T	p.A1026S	16
P-0016172	67	Female	LUAD	IAC	Stage I	33.4	TP53	SNP	c.820G>T	p.V274F	17
P-0016172	67	Female	LUAD	IAC	Stage I	33.4	NF1	DEL	c.3253_3261del	p.L1085_P1087del	17
P-0016172	67	Female	LUAD	IAC	Stage I	33.4	PPM1D	SNP	c.748C>T	p.R250*	17
P-0016172	67	Female	LUAD	IAC	Stage I	33.4	JAK3	SNP	c.2845G>T	p.D949Y	19
P-0016172	67	Female	LUAD	IAC	Stage I	33.4	DNMT3A	SNP	c.2225G>C	p.R742P	2
P-0016172	67	Female	LUAD	IAC	Stage I	33.4	ERBB4	SNP	c.463C>T	p.L155F	2
P-0016172	67	Female	LUAD	IAC	Stage I	33.4	PPARG	SNP	c.852G>A	p.M284I	3
P-0016172	67	Female	LUAD	IAC	Stage I	33.4	ATR	SNP	c.60-1G>C	p.X20_splice	3
P-0016172	67	Female	LUAD	IAC	Stage I	33.4	KDR	SNP	c.3120C>A	p.N1040K	4
P-0016172	67	Female	LUAD	IAC	Stage I	33.4	TET2	SNP	c.2812A>T	p.T938S	4
P-0016172	67	Female	LUAD	IAC	Stage I	33.4	INPP4B	SNP	c.1220C>G	p.T407R	4
P-0016172	67	Female	LUAD	IAC	Stage I	33.4	TERT	SNP	c.3044G>T	p.C1015F	5
P-0016172	67	Female	LUAD	IAC	Stage I	33.4	DROSHA	SNP	c.656G>T	p.R219I	5
P-0016172	67	Female	LUAD	IAC	Stage I	33.4	IL7R	SNP	c.964G>C	p.G322R	5
P-0016172	67	Female	LUAD	IAC	Stage I	33.4	APC	SNP	c.4348C>T	p.R1450*	5
P-0016172	67	Female	LUAD	IAC	Stage I	33.4	MDC1	SNP	c.3524A>T	p.D1175V	6
P-0016172	67	Female	LUAD	IAC	Stage I	33.4	EPHA7	SNP	c.2027G>A	p.R676K	6
P-0016172	67	Female	LUAD	IAC	Stage I	33.4	INHBA	SNP	c.220G>T	p.V74F	7
P-0016172	67	Female	LUAD	IAC	Stage I	33.4	PTPRD	SNP	c.4259G>T	p.R1420M	9
P-0016172	67	Female	LUAD	IAC	Stage I	33.4	PTPRD	SNP	c.3002G>T	p.G1001V	9
P-0016172	67	Female	LUAD	IAC	Stage I	33.4	PTPRD	SNP	c.520C>A	p.R174S	9
P-0016172	67	Female	LUAD	IAC	Stage I	33.4	PTPRD	SNP	c.460G>T	p.D154Y	9
P-0016172	67	Female	LUAD	IAC	Stage I	33.4	ABL1	SNP	c.1168G>A	p.G390R	9
P-0016172	67	Female	LUAD	IAC	Stage I	33.4	RBM10	SNP	c.598C>T	p.Q200*	X
P-0016172	67	Female	LUAD	IAC	Stage I	33.4	KDM5C	SNP	c.3820G>C	p.E1274Q	X
P-0016172	67	Female	LUAD	IAC	Stage I	33.4	ATRX	SNP	c.7377G>T	p.M2459I	X
P-0016173	50	Female	LUAD	IAC	Stage I	29	KRAS	SNP	c.34G>A	p.G12S	12
P-0016173	50	Female	LUAD	IAC	Stage I	29	RB1	SNP	c.607+1G>T	p.X203_splice	13
P-0016173	50	Female	LUAD	IAC	Stage I	29	HGF	SNP	c.1693C>T	p.L565F	7
P-0016173	50	Female	LUAD	IAC	Stage I	29	EIF4A2	SNP	c.1003C>T	p.R335C	3
P-0016173	50	Female	LUAD	IAC	Stage I	29	TCF7L2	SNP	c.1789G>A	p.V597I	10
P-0016173	50	Female	LUAD	IAC	Stage I	29	SF3B1	SNP	c.1998G>T	p.K666N	2
P-0016173	50	Female	LUAD	IAC	Stage I	29	NOTCH3	SNP	c.2984C>T	p.P995L	19
P-0016173	50	Female	LUAD	IAC	Stage I	29	MTOR	SNP	c.454G>A	p.A152T	1
P-0016173	50	Female	LUAD	IAC	Stage I	29	MPL	SNP	c.79G>A	p.D27N	1
P-0016173	50	Female	LUAD	IAC	Stage I	29	MYOD1	SNP	c.287G>T	p.W96L	11
P-0016173	50	Female	LUAD	IAC	Stage I	29	ARID2	SNP	c.1668A>T	p.L556F	12
P-0016173	50	Female	LUAD	IAC	Stage I	29	BRCA2	SNP	c.5775G>T	p.Q1925H	13
P-0016173	50	Female	LUAD	IAC	Stage I	29	BRCA2	SNP	c.8456A>T	p.D2819V	13
P-0016173	50	Female	LUAD	IAC	Stage I	29	TP53BP1	SNP	c.3491G>T	p.C1164F	15
P-0016173	50	Female	LUAD	IAC	Stage I	29	NTRK3	SNP	c.1028G>T	p.R343L	15
P-0016173	50	Female	LUAD	IAC	Stage I	29	TRAF7	SNP	c.1879-1G>T	p.X627_splice	16
P-0016173	50	Female	LUAD	IAC	Stage I	29	PLCG2	SNP	c.3199-3C>G	p.X1067_splice	16
P-0016173	50	Female	LUAD	IAC	Stage I	29	ERCC3	SNP	c.1000C>T	p.R334C	2
P-0016173	50	Female	LUAD	IAC	Stage I	29	PTPRT	SNP	c.3094G>T	p.V1032F	20
P-0016173	50	Female	LUAD	IAC	Stage I	29	SHQ1	SNP	c.673A>G	p.K225E	3
P-0016173	50	Female	LUAD	IAC	Stage I	29	EPHA3	SNP	c.1073C>A	p.T358N	3
P-0016173	50	Female	LUAD	IAC	Stage I	29	FAM175A	SNP	c.17C>A	p.T6K	4
P-0016173	50	Female	LUAD	IAC	Stage I	29	DROSHA	SNP	c.716G>T	p.G239V	5
P-0016173	50	Female	LUAD	IAC	Stage I	29	PDGFRB	SNP	c.611A>T	p.Y204F	5
P-0016173	50	Female	LUAD	IAC	Stage I	29	NSD1	SNP	c.5855G>T	p.R1952L	5
P-0016173	50	Female	LUAD	IAC	Stage I	29	NOTCH4	SNP	c.4083G>C	p.E1361D	6
P-0016173	50	Female	LUAD	IAC	Stage I	29	ROS1	SNP	c.248G>T	p.G83V	6
P-0016173	50	Female	LUAD	IAC	Stage I	29	IKZF1	SNP	c.64G>C	p.D22H	7
P-0016173	50	Female	LUAD	IAC	Stage I	29	KMT2C	SNP	c.2475G>T	p.M825I	7
P-0016173	50	Female	LUAD	IAC	Stage I	29	RECQL4	SNP	c.869G>T	p.G290V	8
P-0016173	50	Female	LUAD	IAC	Stage I	29	PTPRD	SNP	c.1129C>A	p.R377S	9
P-0016173	50	Female	LUAD	IAC	Stage I	29	NOTCH1	SNP	c.3158G>T	p.G1053V	9
P-0016173	50	Female	LUAD	IAC	Stage I	29	TP53	ONP	c.311_313delinsTGT	p.Q104_G105delinsLC	17
P-0016204	45	Female	LUAD	MIA	Stage I	4.4	EGFR	SNP	c.2573T>G	p.L858R	7
P-0016204	45	Female	LUAD	MIA	Stage I	4.4	ATM	SNP	c.4853G>T	p.R1618L	11
P-0016204	45	Female	LUAD	MIA	Stage I	4.4	RAD51B	SNP	c.920G>T	p.R307L	14
P-0016204	45	Female	LUAD	MIA	Stage I	4.4	SRC	SNP	c.1076A>G	p.K359R	20
P-0016204	45	Female	LUAD	MIA	Stage I	4.4	RBM10	INS	c.402dup	p.K135Qfs*4	X
P-0016250	68	Female	LUAD	IAC	Stage I	7	U2AF1	SNP	c.101C>T	p.S34F	21
P-0016250	68	Female	LUAD	IAC	Stage I	7	ERBB2	SNP	c.2305G>T	p.D769Y	17
P-0016250	68	Female	LUAD	IAC	Stage I	7	ERBB2	SNP	c.2329G>T	p.V777L	17
P-0016250	68	Female	LUAD	IAC	Stage I	7	RAD54L	DEL	c.1885_1887del	p.E629del	1
P-0016250	68	Female	LUAD	IAC	Stage I	7	MDM4	SNP	c.968G>T	p.C323F	1
P-0016250	68	Female	LUAD	IAC	Stage I	7	KIT	SNP	c.1872G>T	p.M624I	4
P-0016250	68	Female	LUAD	IAC	Stage I	7	EPHA5	SNP	c.1367A>T	p.Q456L	4
P-0016250	68	Female	LUAD	IAC	Stage I	7	MED12	DNP	c.5340_5341delinsTT	p.E1780_E1781delinsD*	X
P-0016309	78	Female	LUAD	IAC	Stage I	4.4	EGFR	DEL	c.2235_2249del	p.E746_A750del	7
P-0016309	78	Female	LUAD	IAC	Stage I	4.4	SMAD4	SNP	c.1058A>G	p.Y353C	18
P-0016309	78	Female	LUAD	IAC	Stage I	4.4	MTOR	SNP	c.1486G>C	p.G496R	1
P-0016309	78	Female	LUAD	IAC	Stage I	4.4	SH2B3	SNP	c.808G>C	p.D270H	12
P-0016309	78	Female	LUAD	IAC	Stage I	4.4	SMARCA4	SNP	c.3691G>A	p.A1231T	19
P-0016368	65	Female	LUAD	MIA	Stage I	2.6	KRAS	SNP	c.183A>C	p.Q61H	12
P-0016368	65	Female	LUAD	MIA	Stage I	2.6	GPS2	SNP	c.271A>T	p.K91*	17
P-0016368	65	Female	LUAD	MIA	Stage I	2.6	TSC2	DEL	c.5197del	p.T1733Pfs*93	16
P-0016378	68	Female	LUAD	MIA	Stage I	2.6	EGFR	DEL	c.2239_2248delTTAAGAGAAGinsC	p.L747_A750delinsP	7
P-0016378	68	Female	LUAD	MIA	Stage I	2.6	SMARCD1	SNP	c.465G>C	p.R155S	12
P-0016378	68	Female	LUAD	MIA	Stage I	2.6	SESN1	SNP	c.1063G>T	p.E355*	6
P-0016398	64	Female	LUAD	MIA	Stage I	1.8	PIK3CA	SNP	c.3140A>T	p.H1047L	3
P-0016398	64	Female	LUAD	MIA	Stage I	1.8	NF1	SNP	c.2814G>C	p.K938N	17
P-0016464	70	Male	LUAD	IAC	Stage Ⅱ	12.3	RBM10	SNP	c.190C>T	p.Q64*	X
P-0016464	70	Male	LUAD	IAC	Stage Ⅱ	12.3	ATM	SNP	c.1010G>A	p.R337H	11
P-0016464	70	Male	LUAD	IAC	Stage Ⅱ	12.3	SMAD4	SNP	c.1609G>T	p.D537Y	18
P-0016464	70	Male	LUAD	IAC	Stage Ⅱ	12.3	TBX3	SNP	c.1846T>A	p.S616T	12
P-0016464	70	Male	LUAD	IAC	Stage Ⅱ	12.3	IRS2	SNP	c.3397G>T	p.A1133S	13
P-0016464	70	Male	LUAD	IAC	Stage Ⅱ	12.3	NF1	SNP	c.2252-2A>T	p.X751_splice	17
P-0016464	70	Male	LUAD	IAC	Stage Ⅱ	12.3	SMARCA4	SNP	c.1886C>G	p.T629R	19
P-0016464	70	Male	LUAD	IAC	Stage Ⅱ	12.3	MAP3K1	SNP	c.3980C>T	p.A1327V	5
P-0016464	70	Male	LUAD	IAC	Stage Ⅱ	12.3	NSD1	SNP	c.694C>G	p.Q232E	5
P-0016464	70	Male	LUAD	IAC	Stage Ⅱ	12.3	FLT4	SNP	c.3915T>G	p.N1305K	5
P-0016464	70	Male	LUAD	IAC	Stage Ⅱ	12.3	EPHA7	SNP	c.1846G>T	p.D616Y	6
P-0016464	70	Male	LUAD	IAC	Stage Ⅱ	12.3	EPHA7	SNP	c.1840T>C	p.Y614H	6
P-0016464	70	Male	LUAD	IAC	Stage Ⅱ	12.3	PTPRD	SNP	c.5281G>A	p.E1761K	9
P-0016464	70	Male	LUAD	IAC	Stage Ⅱ	12.3	BTK	SNP	c.1751-3T>C	p.X584_splice	X
P-0016471	74	Female	LUAD	IAC	Stage I	7.9	KEAP1	SNP	c.932A>G	p.H311R	19
P-0016471	74	Female	LUAD	IAC	Stage I	7.9	STK11	DEL	c.842delC	p.P281Rfs*6	19
P-0016471	74	Female	LUAD	IAC	Stage I	7.9	SF3B1	SNP	c.1645C>T	p.R549C	2
P-0016471	74	Female	LUAD	IAC	Stage I	7.9	TET1	SNP	c.10T>A	p.S4T	10
P-0016471	74	Female	LUAD	IAC	Stage I	7.9	KEAP1	SNP	c.1435G>A	p.D479N	19
P-0016471	74	Female	LUAD	IAC	Stage I	7.9	PTPRT	SNP	c.1238C>G	p.A413G	20
P-0016471	74	Female	LUAD	IAC	Stage I	7.9	PTCH1	SNP	c.1729-1G>C	p.X577_splice	9
P-0016471	74	Female	LUAD	IAC	Stage I	7.9	RBM10	SNP	c.927-3C>G	p.X309_splice	X
P-0016471	74	Female	LUAD	IAC	Stage I	7.9	RBM10	SNP	c.1015-3C>G	p.X339_splice	X
P-0016527	58	Male	LUAD	IAC	Stage I	7	CDKN2A	SNP	c.238C>T	p.R80*	9
P-0016527	58	Male	LUAD	IAC	Stage I	7	CDKN2Ap16INK4A	SNP	c.238C>T	p.R80*	9
P-0016527	58	Male	LUAD	IAC	Stage I	7	KRAS	DNP	c.34_35delGGinsTT	p.G12F	12
P-0016527	58	Male	LUAD	IAC	Stage I	7	CDKN2Ap14ARF	SNP	c.238C>T	p.R80*	9
P-0016527	58	Male	LUAD	IAC	Stage I	7	STK11	SNP	c.433G>T	p.E145*	19
P-0016527	58	Male	LUAD	IAC	Stage I	7	KEAP1	SNP	c.1607G>C	p.R536P	19
P-0016527	58	Male	LUAD	IAC	Stage I	7	SMARCA4	SNP	c.4180G>T	p.E1394*	19
P-0016527	58	Male	LUAD	IAC	Stage I	7	FAT1	SNP	c.8905G>T	p.V2969F	4
P-0016527	58	Male	LUAD	IAC	Stage I	7	KMT2C	SNP	c.7046T>A	p.F2349Y	7
P-0016539	80	Female	LUAD	IAC	Stage I	4.4	KRAS	SNP	c.35G>A	p.G12D	12
P-0016539	80	Female	LUAD	IAC	Stage I	4.4	PARP1	SNP	c.2587G>T	p.G863W	1
P-0016539	80	Female	LUAD	IAC	Stage I	4.4	GLI1	SNP	c.1157T>A	p.V386E	12
P-0016539	80	Female	LUAD	IAC	Stage I	4.4	SMARCA4	SNP	c.4270C>T	p.P1424S	19
P-0016539	80	Female	LUAD	IAC	Stage I	4.4	RBM10	SNP	c.1933-2A>G	p.X645_splice	X
P-0016544	84	Female	LUAD	IAC	Stage I	12.3	CDKN2A	SNP	c.181G>T	p.E61*	9
P-0016544	84	Female	LUAD	IAC	Stage I	12.3	CDKN2Ap16INK4A	SNP	c.181G>T	p.E61*	9
P-0016544	84	Female	LUAD	IAC	Stage I	12.3	KRAS	SNP	c.35G>C	p.G12A	12
P-0016544	84	Female	LUAD	IAC	Stage I	12.3	CDKN2Ap14ARF	SNP	c.181G>T	p.E61*	9
P-0016544	84	Female	LUAD	IAC	Stage I	12.3	ATM	SNP	c.8879G>T	p.W2960L	11
P-0016544	84	Female	LUAD	IAC	Stage I	12.3	SHOC2	SNP	c.1466G>T	p.G489V	10
P-0016544	84	Female	LUAD	IAC	Stage I	12.3	PIK3C2G	SNP	c.1099C>T	p.Q367*	12
P-0016544	84	Female	LUAD	IAC	Stage I	12.3	PRKD1	SNP	c.1877A>T	p.Q626L	14
P-0016544	84	Female	LUAD	IAC	Stage I	12.3	PIK3C3	SNP	c.1031A>T	p.E344V	18
P-0016544	84	Female	LUAD	IAC	Stage I	12.3	JAK3	SNP	c.2066C>A	p.P689H	19
P-0016544	84	Female	LUAD	IAC	Stage I	12.3	KDR	SNP	c.3304+1G>T	p.X1102_splice	4
P-0016544	84	Female	LUAD	IAC	Stage I	12.3	EZH2	SNP	c.1910T>G	p.V637G	7
P-0016544	84	Female	LUAD	IAC	Stage I	12.3	KDM6A	SNP	c.1370A>T	p.H457L	X
P-0016544	84	Female	LUAD	IAC	Stage I	12.3	RBM10	SNP	c.927-1G>T	p.X309_splice	X
P-0016544	84	Female	LUAD	IAC	Stage I	12.3	PNRC1	DEL	c.497_498delinsT	p.P166Lfs*17	6
P-0016613	65	Female	LUAD	IAC	Stage Ⅱ	21.9	KRAS	SNP	c.35G>A	p.G12D	12
P-0016613	65	Female	LUAD	IAC	Stage Ⅱ	21.9	TP53	SNP	c.614A>G	p.Y205C	17
P-0016613	65	Female	LUAD	IAC	Stage Ⅱ	21.9	PIK3CD	SNP	c.1618G>T	p.E540*	1
P-0016613	65	Female	LUAD	IAC	Stage Ⅱ	21.9	ID3	SNP	c.15C>G	p.S5R	1
P-0016613	65	Female	LUAD	IAC	Stage Ⅱ	21.9	RET	SNP	c.1360G>A	p.V454M	10
P-0016613	65	Female	LUAD	IAC	Stage Ⅱ	21.9	KMT2A	SNP	c.4049G>T	p.R1350L	11
P-0016613	65	Female	LUAD	IAC	Stage Ⅱ	21.9	GLI1	SNP	c.3172G>T	p.G1058W	12
P-0016613	65	Female	LUAD	IAC	Stage Ⅱ	21.9	CREBBP	SNP	c.851G>T	p.G284V	16
P-0016613	65	Female	LUAD	IAC	Stage Ⅱ	21.9	ZFHX3	DEL	c.1751del	p.G584Afs*76	16
P-0016613	65	Female	LUAD	IAC	Stage Ⅱ	21.9	CDK12	SNP	c.1663C>T	p.P555S	17
P-0016613	65	Female	LUAD	IAC	Stage Ⅱ	21.9	BRCA1	SNP	c.4749A>T	p.R1583S	17
P-0016613	65	Female	LUAD	IAC	Stage Ⅱ	21.9	DOT1L	SNP	c.1696C>T	p.Q566*	19
P-0016613	65	Female	LUAD	IAC	Stage Ⅱ	21.9	CARM1	SNP	c.154G>T	p.E52*	19
P-0016613	65	Female	LUAD	IAC	Stage Ⅱ	21.9	PPP2R1A	SNP	c.1493G>T	p.R498L	19
P-0016613	65	Female	LUAD	IAC	Stage Ⅱ	21.9	ERBB4	SNP	c.1123G>T	p.G375W	2
P-0016613	65	Female	LUAD	IAC	Stage Ⅱ	21.9	PDCD1	SNP	c.565G>T	p.A189S	2
P-0016613	65	Female	LUAD	IAC	Stage Ⅱ	21.9	ATR	SNP	c.6798G>T	p.M2266I	3
P-0016613	65	Female	LUAD	IAC	Stage Ⅱ	21.9	INPP4B	SNP	c.2621G>T	p.R874L	4
P-0016613	65	Female	LUAD	IAC	Stage Ⅱ	21.9	FAT1	SNP	c.7762G>T	p.D2588Y	4
P-0016613	65	Female	LUAD	IAC	Stage Ⅱ	21.9	FAT1	SNP	c.3G>T	p.M1?	4
P-0016613	65	Female	LUAD	IAC	Stage Ⅱ	21.9	EPHA7	SNP	c.980C>G	p.A327G	6
P-0016613	65	Female	LUAD	IAC	Stage Ⅱ	21.9	PIK3CG	SNP	c.260T>A	p.F87Y	7
P-0016613	65	Female	LUAD	IAC	Stage Ⅱ	21.9	PIK3CG	SNP	c.702G>T	p.K234N	7
P-0016613	65	Female	LUAD	IAC	Stage Ⅱ	21.9	PTPRD	SNP	c.4835C>A	p.A1612E	9
P-0016613	65	Female	LUAD	IAC	Stage Ⅱ	21.9	SYK	SNP	c.1182-2A>T	p.X394_splice	9
P-0016736	71	Male	LUAD	IAC	Stage I	1.8	MET	SNP	c.249G>C	p.E83D	7
P-0016736	71	Male	LUAD	IAC	Stage I	1.8	MET	DEL	c.2888-26_2888-15delAGCTCTTTCTTT	*963*	7
P-0016781	87	Female	LUAD	IAC	Stage Ⅱ	16.7	TP53	SNP	c.596G>A	p.G199E	17
P-0016781	87	Female	LUAD	IAC	Stage Ⅱ	16.7	EED	SNP	c.1321C>T	p.R441*	11
P-0016781	87	Female	LUAD	IAC	Stage Ⅱ	16.7	STK11	SNP	c.725G>T	p.G242V	19
P-0016781	87	Female	LUAD	IAC	Stage Ⅱ	16.7	EPHA3	SNP	c.2396G>A	p.R799H	3
P-0016781	87	Female	LUAD	IAC	Stage Ⅱ	16.7	KEAP1	SNP	c.256C>T	p.Q86*	19
P-0016781	87	Female	LUAD	IAC	Stage Ⅱ	16.7	SHOC2	SNP	c.580C>G	p.L194V	10
P-0016781	87	Female	LUAD	IAC	Stage Ⅱ	16.7	DICER1	SNP	c.1331G>A	p.G444E	14
P-0016781	87	Female	LUAD	IAC	Stage Ⅱ	16.7	B2M	DEL	c.253_254del	p.L85Vfs*4	15
P-0016781	87	Female	LUAD	IAC	Stage Ⅱ	16.7	NTRK3	SNP	c.1807T>A	p.F603I	15
P-0016781	87	Female	LUAD	IAC	Stage Ⅱ	16.7	ERCC4	SNP	c.1946G>A	p.R649K	16
P-0016781	87	Female	LUAD	IAC	Stage Ⅱ	16.7	SMAD4	SNP	c.788-1G>C	p.X263_splice	18
P-0016781	87	Female	LUAD	IAC	Stage Ⅱ	16.7	IRS1	SNP	c.1288G>A	p.E430K	2
P-0016781	87	Female	LUAD	IAC	Stage Ⅱ	16.7	PBRM1	SNP	c.1443+1G>C	p.X481_splice	3
P-0016781	87	Female	LUAD	IAC	Stage Ⅱ	16.7	EPHA3	DEL	c.2446del	p.E816Rfs*2	3
P-0016781	87	Female	LUAD	IAC	Stage Ⅱ	16.7	EIF4A2	SNP	c.968C>G	p.S323*	3
P-0016781	87	Female	LUAD	IAC	Stage Ⅱ	16.7	HIST1H3B	SNP	c.79C>A	p.R27S	6
P-0016781	87	Female	LUAD	IAC	Stage Ⅱ	16.7	EPHA7	SNP	c.469C>A	p.Q157K	6
P-0016781	87	Female	LUAD	IAC	Stage Ⅱ	16.7	SOX17	SNP	c.832C>A	p.P278T	8
P-0016781	87	Female	LUAD	IAC	Stage Ⅱ	16.7	BMPR1A	DEL	c.827_839del	p.E276Vfs*3	10
P-0016867	64	Female	LUAD	IAC	Stage I	13.2	TP53	SNP	c.637C>T	p.R213*	17
P-0016867	64	Female	LUAD	IAC	Stage I	13.2	KRAS	SNP	c.37G>T	p.G13C	12
P-0016867	64	Female	LUAD	IAC	Stage I	13.2	ZFHX3	SNP	c.2135G>T	p.R712L	16
P-0016867	64	Female	LUAD	IAC	Stage I	13.2	ARID1A	DNP	c.3869_3870delinsTT	p.T1290I	1
P-0016867	64	Female	LUAD	IAC	Stage I	13.2	ARID1A	DEL	c.6337del	p.S2113Pfs*22	1
P-0016867	64	Female	LUAD	IAC	Stage I	13.2	MPL	SNP	c.497G>A	p.R166K	1
P-0016867	64	Female	LUAD	IAC	Stage I	13.2	PGR	DNP	c.205_206delinsAA	p.P69N	11
P-0016867	64	Female	LUAD	IAC	Stage I	13.2	PIK3C2G	SNP	c.2540C>A	p.S847Y	12
P-0016867	64	Female	LUAD	IAC	Stage I	13.2	ARID2	SNP	c.706-1G>A	p.X236_splice	12
P-0016867	64	Female	LUAD	IAC	Stage I	13.2	AXIN1	SNP	c.784G>A	p.A262T	16
P-0016867	64	Female	LUAD	IAC	Stage I	13.2	PLCG2	SNP	c.2281G>C	p.D761H	16
P-0016867	64	Female	LUAD	IAC	Stage I	13.2	NCOA3	SNP	c.3947-2A>T	p.X1316_splice	20
P-0016867	64	Female	LUAD	IAC	Stage I	13.2	EPHB1	SNP	c.598G>T	p.V200L	3
P-0016867	64	Female	LUAD	IAC	Stage I	13.2	TET2	SNP	c.4939G>T	p.G1647C	4
P-0016867	64	Female	LUAD	IAC	Stage I	13.2	NSD1	SNP	c.3744A>T	p.E1248D	5
P-0017049	45	Female	LUAD	IAC	Stage I	9.7	CSF3R	SNP	c.1580C>A	p.P527H	1
P-0017049	45	Female	LUAD	IAC	Stage I	9.7	KMT2A	SNP	c.10901-2A>G	p.X3634_splice	11
P-0017049	45	Female	LUAD	IAC	Stage I	9.7	KDM5A	SNP	c.2481G>T	p.K827N	12
P-0017049	45	Female	LUAD	IAC	Stage I	9.7	KRAS	SNP	c.34G>T	p.G12C	12
P-0017049	45	Female	LUAD	IAC	Stage I	9.7	GRIN2A	SNP	c.779T>C	p.L260S	16
P-0017049	45	Female	LUAD	IAC	Stage I	9.7	TP53	SNP	c.747G>T	p.R249S	17
P-0017049	45	Female	LUAD	IAC	Stage I	9.7	MSI2	SNP	c.373G>T	p.D125Y	17
P-0017049	45	Female	LUAD	IAC	Stage I	9.7	KEAP1	SNP	c.997G>T	p.G333C	19
P-0017049	45	Female	LUAD	IAC	Stage I	9.7	RAF1	SNP	c.758A>G	p.Q253R	3
P-0017049	45	Female	LUAD	IAC	Stage I	9.7	EPHA3	SNP	c.997A>G	p.I333V	3
P-0017049	45	Female	LUAD	IAC	Stage I	9.7	WHSC1L1	SNP	c.831G>T	p.K277N	8
P-0017231	74	Female	LUAD	IAC	Stage I	7.9	EGFR	SNP	c.2573T>G	p.L858R	7
P-0017231	74	Female	LUAD	IAC	Stage I	7.9	EGFR	SNP	c.2497T>G	p.L833V	7
P-0017231	74	Female	LUAD	IAC	Stage I	7.9	EGFR	SNP	c.1118C>T	p.P373L	7
P-0017231	74	Female	LUAD	IAC	Stage I	7.9	PTPRT	SNP	c.3659G>A	p.R1220Q	20
P-0017231	74	Female	LUAD	IAC	Stage I	7.9	TP53	SNP	c.560-1G>T	p.X187_splice	17
P-0017231	74	Female	LUAD	IAC	Stage I	7.9	BCL2L1	SNP	c.81T>A	p.F27L	20
P-0017231	74	Female	LUAD	IAC	Stage I	7.9	FLT4	SNP	c.2416G>A	p.A806T	5
P-0017231	74	Female	LUAD	IAC	Stage I	7.9	IRF4	SNP	c.513G>T	p.M171I	6
P-0017231	74	Female	LUAD	IAC	Stage I	7.9	SYK	SNP	c.1723G>A	p.G575R	9
P-0017321	55	Female	LUAD	MIA	Stage I	1.8	EGFR	SNP	c.2573T>G	p.L858R	7
P-0017321	55	Female	LUAD	MIA	Stage I	1.8	TP53	SNP	c.319T>G	p.Y107D	17
P-0017322	66	Female	LUAD	IAC	Stage I	5.3	KRAS	SNP	c.34G>T	p.G12C	12
P-0017322	66	Female	LUAD	IAC	Stage I	5.3	MTOR	SNP	c.3181G>T	p.V1061L	1
P-0017322	66	Female	LUAD	IAC	Stage I	5.3	MGA	SNP	c.6092A>T	p.H2031L	15
P-0017322	66	Female	LUAD	IAC	Stage I	5.3	ARID1B	DEL	c.6572del	p.S2191Tfs*2	6
P-0017322	66	Female	LUAD	IAC	Stage I	5.3	LYN	SNP	c.448G>C	p.A150P	8
P-0017322	66	Female	LUAD	IAC	Stage I	5.3	MED12	SNP	c.5320G>T	p.A1774S	X
P-0017324	71	Female	LUAD	IAC	Stage I	7	KRAS	DNP	c.33_34delinsCT	p.G12C	12
P-0017324	71	Female	LUAD	IAC	Stage I	7	SESN2	SNP	c.566G>T	p.W189L	1
P-0017324	71	Female	LUAD	IAC	Stage I	7	IGF1	SNP	c.127A>T	p.T43S	12
P-0017324	71	Female	LUAD	IAC	Stage I	7	SETD2	SNP	c.4873C>A	p.R1625S	3
P-0017324	71	Female	LUAD	IAC	Stage I	7	KMT2C	SNP	c.11558G>T	p.R3853L	7
P-0017324	71	Female	LUAD	IAC	Stage I	7	PTPRD	SNP	c.3523A>G	p.R1175G	9
P-0017324	71	Female	LUAD	IAC	Stage I	7	NOTCH1	SNP	c.388C>T	p.P130S	9
P-0017324	71	Female	LUAD	IAC	Stage I	7	MED12	SNP	c.3236C>A	p.A1079E	X
P-0017328	65	Female	LUAD	IAC	Stage I	2.6	EGFR	DEL	c.2127_2129del	p.E709_T710delinsD	7
P-0017328	65	Female	LUAD	IAC	Stage I	2.6	ATM	SNP	c.7305C>A	p.N2435K	11
P-0017328	65	Female	LUAD	IAC	Stage I	2.6	SPOP	SNP	c.670G>A	p.V224I	17
P-0017369	71	Female	LUAD	MIA	Stage I	6.1	TERT	SNP			5
P-0017369	71	Female	LUAD	MIA	Stage I	6.1	PIK3CA	SNP	c.2727C>G	p.F909L	3
P-0017369	71	Female	LUAD	MIA	Stage I	6.1	ARID2	DEL	c.1691del	p.S564*	12
P-0017369	71	Female	LUAD	MIA	Stage I	6.1	TET1	SNP	c.2440G>T	p.D814Y	10
P-0017369	71	Female	LUAD	MIA	Stage I	6.1	KMT2A	SNP	c.4367A>T	p.H1456L	11
P-0017369	71	Female	LUAD	MIA	Stage I	6.1	PDGFRA	SNP	c.234C>A	p.S78R	4
P-0017369	71	Female	LUAD	MIA	Stage I	6.1	MDC1	SNP	c.2909G>C	p.G970A	6
P-0017389	48	Female	LUAD	IAC	Stage I	2.6	KRAS	SNP	c.35G>A	p.G12D	12
P-0017389	48	Female	LUAD	IAC	Stage I	2.6	NKX2-1	DEL	c.512del	p.G171Afs*9	14
P-0017389	48	Female	LUAD	IAC	Stage I	2.6	TP53	DEL	c.410_413del	p.L137Pfs*32	17
P-0017437	66	Female	LUAD	IAC	Stage I	2.6	ERBB2	INS	c.2313_2324dupATACGTGATGGC	p.Y772_A775dup	17
P-0017437	66	Female	LUAD	IAC	Stage I	2.6	CTNNB1	SNP	c.110C>T	p.S37F	3
P-0017437	66	Female	LUAD	IAC	Stage I	2.6	MGA	SNP	c.947C>T	p.T316I	15
P-0017500	69	Female	LUAD	IAC	Stage I	12.3	KRAS	SNP	c.35G>T	p.G12V	12
P-0017500	69	Female	LUAD	IAC	Stage I	12.3	TP53	SNP	c.469G>T	p.V157F	17
P-0017500	69	Female	LUAD	IAC	Stage I	12.3	EPHA3	SNP	c.2619G>T	p.Q873H	3
P-0017500	69	Female	LUAD	IAC	Stage I	12.3	RB1	SNP	c.2211+1G>A	p.X737_splice	13
P-0017500	69	Female	LUAD	IAC	Stage I	12.3	WT1	SNP	c.891G>T	p.M297I	11
P-0017500	69	Female	LUAD	IAC	Stage I	12.3	CDC73	SNP	c.869A>G	p.Y290C	1
P-0017500	69	Female	LUAD	IAC	Stage I	12.3	RET	DNP	c.1079_1080delinsTT	p.R360L	10
P-0017500	69	Female	LUAD	IAC	Stage I	12.3	GLI1	DEL	c.2741del	p.G914Afs*32	12
P-0017500	69	Female	LUAD	IAC	Stage I	12.3	CYSLTR2	SNP	c.763A>G	p.I255V	13
P-0017500	69	Female	LUAD	IAC	Stage I	12.3	ALK	SNP	c.104G>T	p.G35V	2
P-0017500	69	Female	LUAD	IAC	Stage I	12.3	GATA2	SNP	c.1105G>T	p.V369F	3
P-0017500	69	Female	LUAD	IAC	Stage I	12.3	SOX17	SNP	c.910G>T	p.G304W	8
P-0017500	69	Female	LUAD	IAC	Stage I	12.3	PREX2	SNP	c.3523C>G	p.L1175V	8
P-0017500	69	Female	LUAD	IAC	Stage I	12.3	KDM5C	SNP	c.4117+1G>T	p.X1373_splice	X
P-0017523	66	Male	LUAD	IAC	Stage Ⅱ	1.8	TP53	SNP	c.715A>G	p.N239D	17
P-0017523	66	Male	LUAD	IAC	Stage Ⅱ	1.8	DROSHA	SNP	c.1009A>T	p.I337F	5
P-0017534	78	Female	LUAD	IAC	Stage I	9.8	EGFR	SNP	c.2573T>G	p.L858R	7
P-0017534	78	Female	LUAD	IAC	Stage I	9.8	CDKN2A	SNP	c.238C>T	p.R80*	9
P-0017534	78	Female	LUAD	IAC	Stage I	9.8	CDKN2Ap16INK4A	SNP	c.238C>T	p.R80*	9
P-0017534	78	Female	LUAD	IAC	Stage I	9.8	SETD2	SNP	c.578C>T	p.P193L	3
P-0017534	78	Female	LUAD	IAC	Stage I	9.8	CDKN2Ap14ARF	SNP	c.238C>T	p.R80*	9
P-0017534	78	Female	LUAD	IAC	Stage I	9.8	PIK3C2G	SNP	c.3397G>C	p.D1133H	12
P-0017534	78	Female	LUAD	IAC	Stage I	9.8	PTEN	INS	c.125_126dup	p.E43Lfs*12	10
P-0017534	78	Female	LUAD	IAC	Stage I	9.8	PIK3C2G	SNP	c.3360G>A	p.M1120I	12
P-0017534	78	Female	LUAD	IAC	Stage I	9.8	PIK3C2G	SNP	c.3439G>A	p.D1147N	12
P-0017534	78	Female	LUAD	IAC	Stage I	9.8	DOT1L	DEL	c.2578del	p.E860Sfs*208	19
P-0017534	78	Female	LUAD	IAC	Stage I	9.8	RBM10	SNP	c.761T>A	p.V254E	X
P-0017546	81	Female	LUAD	IAC	Stage I	6.9	KRAS	SNP	c.34G>T	p.G12C	12
P-0017546	81	Female	LUAD	IAC	Stage I	6.9	ATM	SNP	c.3747-1G>T	p.X1249_splice	11
P-0017546	81	Female	LUAD	IAC	Stage I	6.9	LATS2	SNP	c.1175C>T	p.A392V	13
P-0017546	81	Female	LUAD	IAC	Stage I	6.9	ZFHX3	SNP	c.9140A>T	p.Q3047L	16
P-0017546	81	Female	LUAD	IAC	Stage I	6.9	NF1	SNP	c.5357C>T	p.S1786L	17
P-0017546	81	Female	LUAD	IAC	Stage I	6.9	TNFAIP3	SNP	c.821C>T	p.P274L	6
P-0017546	81	Female	LUAD	IAC	Stage I	6.9	RBM10	DEL	c.1431del	p.T478Lfs*148	X
P-0017594	78	Female	LUAD	IAC	Stage Ⅱ	2	RBM10	SNP	c.345+1G>A	p.X115_splice	X
P-0017594	78	Female	LUAD	IAC	Stage Ⅱ	2	EGFR	DEL	c.2238_2253delATTAAGAGAAGCAACAinsG	p.L747_T751del	7
P-0017633	42	Female	LUAD	MIA	Stage I	2	TERT	SNP			5
P-0017633	42	Female	LUAD	MIA	Stage I	2	ERBB2	INS	c.2326_2327insTCT	p.G776delinsVC	17
P-0017780	66	Female	LUAD	IAC	Stage I	2.6	YAP1	SNP	c.853C>G	p.L285V	11
P-0017780	66	Female	LUAD	IAC	Stage I	2.6	NOTCH4	SNP	c.4801C>A	p.Q1601K	6
P-0017780	66	Female	LUAD	IAC	Stage I	2.6	EGFR	DEL	c.2240_2259delTAAGAGAAGCAACATCTCCGinsCT	p.L747_P753delinsS	7
P-0017803	80	Male	LUAD	IAC	Stage I	42.1	PIK3CA	SNP	c.1633G>A	p.E545K	3
P-0017803	80	Male	LUAD	IAC	Stage I	42.1	ARID1A	SNP	c.6736G>T	p.E2246*	1
P-0017803	80	Male	LUAD	IAC	Stage I	42.1	KEAP1	SNP	c.1264G>A	p.D422N	19
P-0017803	80	Male	LUAD	IAC	Stage I	42.1	FANCA	SNP	c.3112C>G	p.L1038V	16
P-0017803	80	Male	LUAD	IAC	Stage I	42.1	TNFRSF14	SNP	c.152C>T	p.S51F	1
P-0017803	80	Male	LUAD	IAC	Stage I	42.1	JAK1	SNP	c.2041C>T	p.R681W	1
P-0017803	80	Male	LUAD	IAC	Stage I	42.1	ARID2	SNP	c.4289G>T	p.S1430I	12
P-0017803	80	Male	LUAD	IAC	Stage I	42.1	TBX3	SNP	c.1126G>T	p.D376Y	12
P-0017803	80	Male	LUAD	IAC	Stage I	42.1	POLE	DNP	c.3756_3757delGGinsTT	p.QE1252H*	12
P-0017803	80	Male	LUAD	IAC	Stage I	42.1	FLT1	SNP	c.386G>C	p.S129T	13
P-0017803	80	Male	LUAD	IAC	Stage I	42.1	MGA	SNP	c.1650G>T	p.Q550H	15
P-0017803	80	Male	LUAD	IAC	Stage I	42.1	TP53BP1	SNP	c.4681G>T	p.G1561*	15
P-0017803	80	Male	LUAD	IAC	Stage I	42.1	IGF1R	SNP	c.2684G>T	p.R895L	15
P-0017803	80	Male	LUAD	IAC	Stage I	42.1	FANCA	SNP	c.1379G>C	p.R460P	16
P-0017803	80	Male	LUAD	IAC	Stage I	42.1	TP53	SNP	c.673-1G>T	p.X225_splice	17
P-0017803	80	Male	LUAD	IAC	Stage I	42.1	AURKB	SNP	c.254A>C	p.K85T	17
P-0017803	80	Male	LUAD	IAC	Stage I	42.1	RAD51D	SNP	c.606G>T	p.W202C	17
P-0017803	80	Male	LUAD	IAC	Stage I	42.1	CDK12	SNP	c.1031G>A	p.R344Q	17
P-0017803	80	Male	LUAD	IAC	Stage I	42.1	ERBB2	SNP	c.1945A>T	p.S649C	17
P-0017803	80	Male	LUAD	IAC	Stage I	42.1	BRCA1	SNP	c.4867G>A	p.A1623T	17
P-0017803	80	Male	LUAD	IAC	Stage I	42.1	SOX9	SNP	c.953G>A	p.S318N	17
P-0017803	80	Male	LUAD	IAC	Stage I	42.1	YES1	SNP	c.554G>C	p.R185T	18
P-0017803	80	Male	LUAD	IAC	Stage I	42.1	INSR	SNP	c.493G>T	p.D165Y	19
P-0017803	80	Male	LUAD	IAC	Stage I	42.1	XPO1	SNP	c.2860G>A	p.E954K	2
P-0017803	80	Male	LUAD	IAC	Stage I	42.1	ERBB4	SNP	c.1583G>C	p.R528T	2
P-0017803	80	Male	LUAD	IAC	Stage I	42.1	ERBB4	SNP	c.351G>T	p.L117F	2
P-0017803	80	Male	LUAD	IAC	Stage I	42.1	GATA2	SNP	c.67G>A	p.D23N	3
P-0017803	80	Male	LUAD	IAC	Stage I	42.1	FOXL2	SNP	c.122G>A	p.G41D	3
P-0017803	80	Male	LUAD	IAC	Stage I	42.1	ATR	SNP	c.2003G>T	p.R668L	3
P-0017803	80	Male	LUAD	IAC	Stage I	42.1	PDGFRA	SNP	c.1274A>G	p.H425R	4
P-0017803	80	Male	LUAD	IAC	Stage I	42.1	EPHA5	SNP	c.2978C>A	p.S993*	4
P-0017803	80	Male	LUAD	IAC	Stage I	42.1	EPHA5	SNP	c.2185G>T	p.G729*	4
P-0017803	80	Male	LUAD	IAC	Stage I	42.1	FAT1	SNP	c.1834C>A	p.L612M	4
P-0017803	80	Male	LUAD	IAC	Stage I	42.1	TERT	SNP	c.1339C>A	p.R447S	5
P-0017803	80	Male	LUAD	IAC	Stage I	42.1	TERT	SNP	c.754G>T	p.G252W	5
P-0017803	80	Male	LUAD	IAC	Stage I	42.1	NOTCH4	SNP	c.3757C>A	p.P1253T	6
P-0017803	80	Male	LUAD	IAC	Stage I	42.1	CDKN1A	SNP	c.195G>T	p.W65C	6
P-0017803	80	Male	LUAD	IAC	Stage I	42.1	ARID1B	SNP	c.2264C>G	p.S755C	6
P-0017803	80	Male	LUAD	IAC	Stage I	42.1	CARD11	SNP	c.865G>T	p.A289S	7
P-0017803	80	Male	LUAD	IAC	Stage I	42.1	FGFR1	SNP	c.1696A>G	p.M566V	8
P-0017803	80	Male	LUAD	IAC	Stage I	42.1	PTPRD	SNP	c.358C>A	p.Q120K	9
P-0017803	80	Male	LUAD	IAC	Stage I	42.1	GNAQ	SNP	c.620G>T	p.G207V	9
P-0017803	80	Male	LUAD	IAC	Stage I	42.1	NTRK2	SNP	c.2144G>A	p.R715Q	9
P-0017803	80	Male	LUAD	IAC	Stage I	42.1	KLF4	SNP	c.1225A>G	p.K409E	9
P-0017803	80	Male	LUAD	IAC	Stage I	42.1	NOTCH1	SNP	c.4903G>T	p.A1635S	9
P-0017803	80	Male	LUAD	IAC	Stage I	42.1	CRLF2	SNP			X
P-0017803	80	Male	LUAD	IAC	Stage I	42.1	RBM10	SNP	c.2029G>T	p.D677Y	X
P-0017803	80	Male	LUAD	IAC	Stage I	42.1	BTK	SNP	c.1321G>A	p.E441K	X
P-0017904	54	Female	LUAD	IAC	Stage I	1.8	ARAF	SNP	c.1763G>A	p.R588H	X
P-0017904	54	Female	LUAD	IAC	Stage I	1.8	EGFR	DEL	c.2250_2274delinsG	p.T751_E758del	7
P-0017915	71	Female	LUAD	IAC	Stage I	12.3	KRAS	SNP	c.35G>A	p.G12D	12
P-0017915	71	Female	LUAD	IAC	Stage I	12.3	PIK3CA	SNP	c.1A>G	p.M1?	3
P-0017915	71	Female	LUAD	IAC	Stage I	12.3	ANKRD11	SNP	c.2866G>C	p.E956Q	16
P-0017915	71	Female	LUAD	IAC	Stage I	12.3	FGF19	SNP	c.65G>T	p.G22V	11
P-0017915	71	Female	LUAD	IAC	Stage I	12.3	DIS3	SNP	c.863A>C	p.H288P	13
P-0017915	71	Female	LUAD	IAC	Stage I	12.3	ANKRD11	SNP	c.3979G>T	p.E1327*	16
P-0017915	71	Female	LUAD	IAC	Stage I	12.3	DOT1L	SNP	c.4078G>A	p.E1360K	19
P-0017915	71	Female	LUAD	IAC	Stage I	12.3	PDCD1	SNP	c.421G>T	p.E141*	2
P-0017915	71	Female	LUAD	IAC	Stage I	12.3	CHEK2	SNP	c.490A>T	p.S164C	22
P-0017915	71	Female	LUAD	IAC	Stage I	12.3	FAT1	SNP	c.6844G>T	p.V2282L	4
P-0017915	71	Female	LUAD	IAC	Stage I	12.3	FGFR4	SNP	c.1321A>T	p.S441C	5
P-0017915	71	Female	LUAD	IAC	Stage I	12.3	ARID1B	SNP	c.1942G>T	p.G648C	6
P-0017915	71	Female	LUAD	IAC	Stage I	12.3	SMO	SNP	c.1352G>T	p.R451L	7
P-0017915	71	Female	LUAD	IAC	Stage I	12.3	RBM10	DEL	c.1997_1999delGTGinsTT	p.R666Lfs*58	X
P-0017973	60	Female	LUAD	IAC	Stage I	4.4	STK11	SNP	c.667G>T	p.E223*	19
P-0017973	60	Female	LUAD	IAC	Stage I	4.4	TP53	SNP	c.596G>T	p.G199V	17
P-0017973	60	Female	LUAD	IAC	Stage I	4.4	PTEN	DEL	c.495_518delAGTAACTATTCCCAGTCAGAGGCG	p.V166_R173del	10
P-0017973	60	Female	LUAD	IAC	Stage I	4.4	RAD50	SNP	c.2177G>T	p.R726L	5
P-0017973	60	Female	LUAD	IAC	Stage I	4.4	FYN	SNP	c.148T>A	p.Y50N	6
P-0017991	73	Male	LUAD	IAC	Stage I	4.4	ARID2	DEL	c.109delA	p.I37Sfs*21	12
P-0017991	73	Male	LUAD	IAC	Stage I	4.4	RUNX1	SNP	c.593A>G	p.D198G	21
P-0017991	73	Male	LUAD	IAC	Stage I	4.4	WT1	SNP	c.571G>T	p.G191C	11
P-0017991	73	Male	LUAD	IAC	Stage I	4.4	LATS2	SNP	c.1727C>G	p.S576C	13
P-0017991	73	Male	LUAD	IAC	Stage I	4.4	STK11	DEL	c.652_653delGCinsT	p.A218Ffs*69	19
P-0018007	52	Male	LUAD	IAC	Stage I	2.6	TP53	SNP	c.422G>A	p.C141Y	17
P-0018007	52	Male	LUAD	IAC	Stage I	2.6	CDKN2A	SNP	c.247C>T	p.H83Y	9
P-0018007	52	Male	LUAD	IAC	Stage I	2.6	CDKN2Ap16INK4A	SNP	c.247C>T	p.H83Y	9
P-0018007	52	Male	LUAD	IAC	Stage I	2.6	CDKN2Ap14ARF	SNP	c.247C>T	p.H83Y	9
P-0018047	73	Female	LUAD	IAC	Stage I	8.8	CENPA	SNP	c.154C>T	p.R52*	2
P-0018047	73	Female	LUAD	IAC	Stage I	8.8	STK11	SNP	c.586G>T	p.G196C	19
P-0018047	73	Female	LUAD	IAC	Stage I	8.8	TBX3	SNP	c.726G>T	p.L242F	12
P-0018047	73	Female	LUAD	IAC	Stage I	8.8	FLT1	SNP	c.3301C>A	p.P1101T	13
P-0018047	73	Female	LUAD	IAC	Stage I	8.8	ANKRD11	SNP	c.4807G>A	p.E1603K	16
P-0018047	73	Female	LUAD	IAC	Stage I	8.8	EPHA5	SNP	c.1141G>T	p.A381S	4
P-0018047	73	Female	LUAD	IAC	Stage I	8.8	CARD11	SNP	c.3118G>T	p.A1040S	7
P-0018047	73	Female	LUAD	IAC	Stage I	8.8	BCOR	SNP	c.1223G>T	p.G408V	X
P-0018047	73	Female	LUAD	IAC	Stage I	8.8	AR	SNP	c.1422G>T	p.E474D	X
P-0018047	73	Female	LUAD	IAC	Stage I	8.8	BRAF	SNP	c.37G>A	p.E13K	7
P-0018069	41	Male	LUAD	IAC	Stage I	3.5	TP53	DEL	c.196delA	p.M66Cfs*57	17
P-0018069	41	Male	LUAD	IAC	Stage I	3.5	REL	SNP	c.367A>G	p.I123V	2
P-0018069	41	Male	LUAD	IAC	Stage I	3.5	SETD2	SNP	c.4774C>G	p.R1592G	3
P-0018069	41	Male	LUAD	IAC	Stage I	3.5	ETV1	SNP	c.622C>T	p.R208C	7
P-0018171	59	Female	LUAD	IAC	Stage I	4.4	MET	SNP	c.3008A>T	p.Y1003F	7
P-0018171	59	Female	LUAD	IAC	Stage I	4.4	IKZF1	SNP	c.726A>T	p.E242D	7
P-0018171	59	Female	LUAD	IAC	Stage I	4.4	PIK3CG	SNP	c.2122C>A	p.H708N	7
P-0018171	59	Female	LUAD	IAC	Stage I	4.4	MET	SNP	c.3281A>G	p.H1094R	7
P-0018171	59	Female	LUAD	IAC	Stage I	4.4	GATA1	SNP	c.684C>A	p.C228*	X
P-0018196	56	Female	LUAD	IAC	Stage I	2.6	TP53	SNP	c.844C>T	p.R282W	17
[truncated: 2,188 more rows]
